# Supplementary material for: General Patterns of Diversity in Major Marine Microeukaryote Lineages
Source: PLoS One. 2013 Feb 21;8(2):e57170. doi: 10.1371/journal.pone.0057170 (PMC3578791; doi:10.1371/journal.pone.0057170)
Supplement: Nexus File S1 — Nexus files of the four phylogenetic trees. (TXT) [file pone.0057170.s008.txt]

Alveolata Phylogenetic tree

(AY256271:0.17143441809266066200,(DQ310216:0.31324637537960470235,(((((EU446317:0.09966576631582846346,EF526939:0.04460487978782967655)100:0.13127600375975695401,(((((GU218705:0.09170306407294215312,(GQ913222:0.02272014101069699810,DQ504328:0.04094566256786928010)37:0.01159038020601466795)12:0.01411361244926325961,GQ383184:0.05920773788761499179)100:0.17231098981475254095,DQ455742:0.06462071750151279770)43:0.07398637669173420417,(DQ103875:0.16162308443052619822,AY835678:0.06641826738074919911)62:0.02656113404573963790)15:0.02621262650166108349,(((EF526810:0.00000151803119352322,DQ103865:0.12294881795156717419)91:0.13066840280487568293,(((DQ103835:0.17701176359678089112,(EF526988:0.10407454127624429785,AY835674:0.12506360961778137386)100:0.14063233595675267429)39:0.00953829580896574207,(EU446416:0.06112325046631015418,EU446401:0.07196573509696602144)73:0.05418508655315702749)99:0.24110706699840669942,(EU446361:0.14152290666532255092,EF526994:0.05432380058383598498)61:0.00566964005059565450)54:0.02737251412537891962)23:0.02860170845469418160,((((DQ386758:0.05540164817234297101,((((EU682571:0.08229594419378238879,((GQ344690:0.06098078936316012749,(ZZ0052880:0.07633854220559403714,AY937840:0.05538008851921824571)66:0.04140228938899320060)34:0.03301577770100495857,(AF290076:0.15476962893937279420,(GU218942:0.08764354148569827863,(GQ383351:0.19246683354471316729,(GQ383012:0.07934986751644047820,AY937825:0.09768067873091977604)92:0.03712469078504717496)100:0.10369859581758204825)34:0.02781803087708521749)43:0.07520610699894117457)19:0.01218285354939829292)99:0.31698134363224989007,EF527104:0.00430360402104219310)32:0.04645915940240966796,ZZ0025720:0.05056816457699896128)38:0.02379250718835117587,(((((EF527180:0.26695653684154729834,EF527117:0.12553947195747106047)89:0.07735151697545937510,AY180040:0.14966535530505944984)25:0.02505181078576585244,EF527181:0.22276102765466374023)49:0.04480860492339041462,EU446311:0.31172236158745569856)97:0.16274749980500455293,EF527045:0.00000151803119352322)36:0.02074458050440927334)39:0.04324490096725065735)25:0.01094848130929021446,(AY295735:0.04904509161408028561,(((ZZ0025823:0.05831579782477602086,(EF539028:0.00999481521902332443,EF527086:0.07720682544619360266)73:0.02481321456513708307)40:0.00937511045619162688,DQ310196:0.02401582038351024462)35:0.02439341899985653789,AJ965180:0.03642176025424517793)12:0.01153440708461295032)96:0.06118617790994471117)23:0.03387064675414634685,GU219370:0.12269920820860401312)8:0.01320140648893961162,DQ918551:0.10993220474954493171)0:0.00757275425749632993)19:0.04832401421472067721)6:0.02480298231885456200)13:0.03177458752590056612,((((AY835697:0.01892398755621506334,AY835692:0.06983544927254990708)94:0.09775149922975519268,AY835682:0.05149350779713213894)97:0.34236278951373183554,GU218753:0.30490152177790635912)19:0.05502719898016987521,((((((((GU218986:0.09316615870270851529,GU219122:0.04690153398251876993)56:0.01995408604926178150,((DQ103877:0.04200201413235305631,AY256207:0.06141280897085112794)57:0.02656366528550200071,AF290081:0.31252215760426566016)60:0.00840286004478067207)45:0.01133815077981759067,AY180044:0.05050939956613036824)51:0.00000151803119352322,(EF526955:0.02014456481458891043,EF526935:0.10402857709660640051)90:0.05084348549690739794)92:0.10005422494087568008,(((EF526842:0.09600562519148504725,DQ103796:0.03406856896553419473)81:0.02413221095340836383,EU446383:0.03703675664898097714)97:0.06123698944493174978,(EF526734:0.07849135182865271676,(DQ310294:0.05773270968893146754,(EF527123:0.00386326236653102397,AY256242:0.09509446809232045827)82:0.04790399526813440834)99:0.20023000566553827984)42:0.03120051926895741831)59:0.03445658433863647147)22:0.03695824866567090639,(EF526796:0.03069193425523322402,(DQ103844:0.00108864126708185793,DQ103868:0.04773258660423853467)50:0.01279703135103803409)40:0.01720253459883739483)9:0.02260110586982129466,(((GU219321:0.03670125639161803122,(EF695239:0.07172971869774386056,FJ431617:0.00930503349779792689)50:0.00915357434578312895)28:0.00611040791968249074,(EU561924:0.04809280309178426416,GQ913181:0.03729733836970285099)44:0.00248366760676729022)68:0.06249275882577112751,((DQ103857:0.39210511401996733793,EU446379:0.05566821634768530369)33:0.04215596556243267345,(EF526877:0.20970280852494857515,(EU446365:0.18682419881609854673,(EU446371:0.06415051856027066679,DQ310189:0.08846967422422095939)99:0.12295065988666360746)99:0.08183506008504649876)34:0.05638737790066975647)23:0.06972516943010016732)3:0.03185120170381743054)3:0.02843936775003745587,DQ310283:0.24271409630796839108)1:0.00102311323059579417)4:0.01763255791328412897)27:0.10387045139954825812,((ZZ0075434:0.18278498285322203332,(EF527008:0.05077099381440281639,((EF526803:0.07347184759334907111,(EU785325:0.00000151803119352322,EU785327:0.00000151803119352322)100:0.05839160932275763022)42:0.03233651012618677517,AY665096:0.03267594103784569881)41:0.02509222319318240788)96:0.09817660981099397832)89:0.16065491435729270520,((AY882476:0.20207852979565485430,EF526790:0.07866809396215800054)97:0.06043832908659953207,((((((((((GQ913108:0.09011119779660321794,(AY295719:0.06369983074937735079,(GQ382581:0.04964782432250815919,(GQ913142:0.08728837667052609384,DQ119942:0.02118356256184281486)46:0.01379553312848459147)74:0.02860850262038399511)63:0.03521688718090223297)22:0.01813003640603976993,(((EF527078:0.01488229018834020222,((DQ103870:0.06566184145151764129,DQ103788:0.00051537248973432693)100:0.13529123271403947770,FJ431675:0.11052035617392565181)36:0.04285482127950152736)16:0.04828422569642485535,((AJ965179:0.09461219111520713376,(AY938360:0.05545808890456856849,(EF539052:0.09353402728192077020,AY938398:0.02096204486192260880)59:0.01628669852093463793)88:0.03937958023807289210)12:0.00783947445107231917,((GQ912971:0.05069338299725782704,EU500001:0.02553844253085339050)81:0.02005319334115793564,((EU682567:0.04650741615855379096,(EF539046:0.08095100363181462200,((ZZ0025843:0.04592207236680271448,ZZ0071153:0.03927981224833267809)43:0.00758164166092345146,(ZZ0052921:0.04862301099490075329,AY937580:0.03057223456658342969)19:0.01446935318779510662)34:0.00464717016619431954)46:0.00671316711624752368)30:0.00869690967457427758,(DQ310194:0.04130917680750211679,EU682568:0.03735345511662859636)67:0.03073542115627297608)21:0.01058521765152597473)8:0.01890949999785251912)14:0.01890787906614730882)4:0.01124492442180677863,GQ913212:0.06197202265909454444)41:0.03417863818943665116)2:0.01145278519556733494,((GQ383511:0.03936951858744295457,((((ZZ0054128:0.03195572768586266849,(DQ918031:0.04584119292194779177,DQ119949:0.07008120446587223773)83:0.01765284894652588768)88:0.03086695826033506590,(DQ918411:0.04466468805534393183,(FJ169810:0.04672804146420185545,DQ918208:0.00000151803119352322)52:0.00570399445779075885)70:0.01090439223347493963)65:0.00665204857666602551,(DQ119933:0.05942032370076277131,GQ382636:0.02612926301934050816)28:0.00698696977334731153)25:0.01451304581738948295,GU218947:0.03030312566995717327)33:0.01957257967370494567)91:0.12559579806080420350,((AY665055:0.02281596997421277140,(AY938263:0.01519767920585852160,ZZ0025895:0.07124356394818232019)99:0.07302111311507721025)98:0.06774704329190728291,((FJ431819:0.05605968566007705350,((((AY937552:0.04328404754846331554,GQ382823:0.04239784200951078608)21:0.00486114553230323002,EF539045:0.16640325119116428088)16:0.00410587439739138003,EU682565:0.03490027677395911299)31:0.00974527380072665386,(AY937683:0.07202413882990495175,DQ119947:0.02706677142921509738)37:0.00234340641543709025)65:0.04753397806552202287)35:0.03285597241601050100,(AY938284:0.07230140239407786829,(AY882444:0.04748435126779842336,ZZ0054184:0.07046770157297144177)74:0.02681303730821106221)53:0.04102330610246020942)19:0.01081844803142952872)16:0.01397549187339121313)13:0.02349334515158632911)11:0.01030816333960175683,(AY295563:0.08092991780680831859,(GU219362:0.07167822340443338880,ZZ0053148:0.04689553073217182788)48:0.01449417495019542784)13:0.02202562664737826859)62:0.05627672621163245376,ZZ0025593:0.12229895186386885442)45:0.03658840262319450198,((GU219368:0.08248093833974629030,(((EU682551:0.01172619187698982837,((((EF539029:0.03944356804291476032,AY937767:0.00000151803119352322)100:0.03938310211465672478,AY937902:0.01844219743322654190)100:0.07761101808061869611,(AJ965190:0.02121152611072305363,GQ382756:0.03999967390082417862)99:0.05505801677802200922)49:0.01383135720757782024,ZZ0025551:0.02484012063715223401)51:0.01038163121015669814)63:0.02337730341785030502,(((GQ913098:0.00467742562262513702,(ZZ0042737:0.18582432702014678449,((((((AY664926:0.02484678772719851533,(ZZ0028415:0.05208284442532689490,GQ382841:0.03469346971838176835)25:0.01305840171473278757)0:0.00500255306479636258,(EU780624:0.01073610950775650760,((EU446398:0.00000151803119352322,(AY295468:0.18637165471462177613,DQ918800:0.04794897465688109650)6:0.00000151803119352322)18:0.01148605222692765729,EU818088:0.09781289558697309205)8:0.00193920585970553424)9:0.00529047177377512702)0:0.00255588837534803052,DQ917933:0.03528704732757712709)0:0.00000151803119352322,(((((((AY628344:0.12464389279290639945,DQ918418:0.02534177840789769362)16:0.01540629854273855605,(AY664939:0.01095873419413037966,(EU818340:0.04375767249645228646,EU780618:0.01028613479859880053)30:0.00988182933992054653)27:0.00000151803119352322)10:0.00538059274116514229,(AY937824:0.01121523850850101797,(EF539069:0.03504738695379446684,(AY665024:0.19848085772609855293,(ZZ0075430:0.12552517365012388906,(GU218709:0.11147009562104778779,((GU219119:0.32874814652515405022,(GU218938:0.14845976825558457324,GU219392:0.23795148797497617243)95:0.11166633354606547712)43:0.08265768666509953899,((GU218779:0.08315730541295972278,GU218884:0.13911125618860634146)86:0.03115854145284863499,(AJ965168:0.08864729263598117304,(GU219115:0.03818397471823409967,(GU219376:0.03666268084358315082,GU218990:0.16581744206646389928)67:0.03303702868157817885)45:0.01501743471731614016)96:0.07668999329518089159)72:0.03483770211903551572)1:0.00826085891980292419)9:0.00958665330624431343)3:0.01539598260557327111)2:0.00346956657832586234)2:0.01967307796728798297)0:0.00214039209511642479)0:0.00564835219246049257,((GQ912957:0.03086842764479527657,(GQ382618:0.03660271084388659613,((((AJ965223:0.04307463593286424419,(AY426873:0.05195262110051297733,ZZ0028574:0.03854473618626413911)16:0.00715405136069543687)41:0.01720017258957396225,((GQ913185:0.04173878296036796082,(((((EU818293:0.11558728367767832912,(ZZ0028518:0.03771058238461001688,GQ382361:0.03070196637022245406)64:0.02714915775745621249)100:0.09079125303107950240,EU793901:0.03254362088310287088)51:0.01513700583994986512,((EU561902:0.01908903333068727795,(ZZ0033797:0.05109866920138619178,(((EF695224:0.09870177852125973372,EU500226:0.06899649863088680446)76:0.05023909720531838374,GQ382388:0.01674197147075098466)88:0.05210216158054939428,GQ912998:0.01675218511362416493)41:0.01050109939501505177)51:0.03241134034299463645)3:0.00000151803119352322,GQ382528:0.00000151803119352322)31:0.01432355112293894409)38:0.03958736420150135715,EU561962:0.02602335566934684333)9:0.00413763095760528304,((FJ169780:0.00000151803119352322,AJ402343:0.04630611001677122085)64:0.00547496386461144343,GQ344741:0.03592406513984475885)12:0.00000151803119352322)17:0.00587277543619761731)0:0.00590117457887792077,(GQ913041:0.03767141411969670423,GQ382536:0.04526350353256461401)81:0.04637112072959323483)23:0.00000151803119352322)91:0.16410127853520356522,((((DQ918286:0.03145096947644528823,((EU793679:0.03557439090818161065,(EU793567:0.09793209550544884623,(EU818262:0.00000151803119352322,AJ402328:0.08706632649552331626)93:0.03145583814137936640)51:0.00650627404670229160)98:0.02598696155799993385,EU561806:0.06056731643649660574)46:0.01424291831275080640)66:0.03580388222476024729,(((GQ383133:0.09647017939597048175,EU682598:0.07763826604647555696)15:0.00000151803119352322,(DQ918790:0.02168599962938565912,(EU561765:0.02468972952140531529,(EU793536:0.02968598326509843538,(((EU793373:0.01155377902923828901,(EU818517:0.04807022635823587908,DQ145114:0.00425660356818444857)59:0.00321017699599476227)100:0.02930163582055368698,EU561794:0.00403626230780536419)97:0.02326931578520863297,(GQ383081:0.02189371120128618189,(GQ383038:0.05696592768610844043,EU562104:0.00283846623814479337)91:0.01888588942577870342)55:0.00842369106894807346)37:0.00556843347393199111)6:0.00265496520654383153)63:0.00815637120085209444)62:0.00622010430295189334)42:0.00863845086383175330,EU793763:0.03586231082411339005)70:0.01551063291265850595)50:0.00814287068218047874,(((EU500007:0.01980756284418892094,EU818556:0.07547738860408054196)29:0.00867229954153199249,(((GQ382643:0.34114780132406402613,GQ913191:0.01009033119721868682)13:0.08578175852181556260,(((EU836606:0.08589403258521326190,EU793865:0.03750876488116738905)24:0.00474720705270954661,(EU818518:0.05074936944822136531,(EU793757:0.05046092305902129954,(EU561800:0.00525307124095574906,(EU818351:0.22179900176550965130,(AJ402327:0.01263235676762133539,DQ918322:0.07143645279475155374)100:0.07135358505287803244)0:0.02093852630285369942)1:0.00898013730965820794)1:0.01121109848350030323)0:0.00863216195939791806)8:0.01043648227442690174,EU562161:0.00982987653315803983)0:0.00000151803119352322)0:0.01069954656563800073,((EU793303:0.07186871241164298485,EU562037:0.04833278031190785945)96:0.05253867828084714253,EU793848:0.03317004224008761326)13:0.00000151803119352322)0:0.01000963173432710060)1:0.02450470556540505773,((EF219009:0.04693872486539183569,EU818389:0.00359229825833911037)100:0.07700086750000868785,(DQ119893:0.00000151803119352322,(((EU818416:0.01852492753086249291,(AY129029:0.31926826049961731790,DQ119907:0.01468484529217648979)28:0.03302413748903448160)30:0.00982924733489296161,(EU793499:0.04546238391354233410,GQ382586:0.06088424638403697187)94:0.04740538222943800617)46:0.01032808454807330675,(EU793523:0.03965174420304989206,(EU818470:0.00000151803119352322,(((GQ382421:0.03666877585312546678,(EU818124:0.09868761911117041041,(EU817992:0.00249597422338435895,AY937557:0.08121683427530057564)78:0.01144166703654175311)37:0.00715960322087601502)51:0.00909070428779352492,EU818397:0.09469213525168614087)41:0.00808365795268994360,EU793888:0.05748866458266978924)42:0.00485144464063235435)44:0.00793328561008594009)100:0.16165243065586770710)16:0.00291258635457392187)85:0.20535036902388978386)3:0.00993953839293749281)6:0.01363597435472674139)76:0.09985140633493479190,(((EF539015:0.04298940613100657449,EU562108:0.11314283713455809688)100:0.08226313693391493209,(((((((GQ913014:0.12579271305798159220,AY426909:0.09284176734027074773)84:0.06481438748671815298,GQ344684:0.03925324471467057930)77:0.08386092039178888458,AY256213:0.05890442773335168025)47:0.01371751404708786495,(EU818566:0.10382616317849772958,AY664998:0.10410840936087641107)63:0.02149937293671470850)97:0.14703505386614748596,(((EU818148:0.19016367100932365930,(AY665102:0.09724930053691388521,((AY665092:0.01525712154230743876,(GQ344626:0.03986451928415357671,EU818558:0.05101185138920703854)86:0.03194645290112535507)97:0.05395109529335613552,AJ402352:0.09695807613878287823)99:0.06339965474782026378)88:0.06744215629328530193)84:0.03660123322999221662,DQ918608:0.08418400506022849505)100:0.08729212862621031632,(((GQ382629:0.23419887058347468867,(GU218743:0.05770189411394516243,DQ918668:0.03275389277675918448)93:0.04601477349314435361)12:0.01981903035588138823,(DQ918531:0.02557199072190442790,(GQ383234:0.02767389984062078312,EF172830:0.06554541593026400048)100:0.03169807265044936873)68:0.02382523723893911413)3:0.02991174392209567517,(AF290073:0.04203621397076689331,((AY256307:0.12526733783284546564,((EU818534:0.04982202515640565821,(DQ186536:0.05020725925951546181,(GQ912997:0.00000151803119352322,(GU218748:0.04997135928035929126,(GQ383150:0.16554784715689591090,GQ382645:0.11839048568200968847)44:0.01896256942976365031)15:0.00275620242132646907)100:0.08060847711753185707)25:0.00000151803119352322)39:0.00747831010315908040,DQ504313:0.02194263453644026626)32:0.00391163665841698805)34:0.01195033191868213884,DQ504329:0.02016466873149236338)31:0.00926554426461590613)18:0.01804746788314110645)1:0.00780640808862903633)13:0.00523873815433674971)9:0.01300950385571403647,GQ383112:0.36994803390314873193)18:0.01830273646926261488,((((FJ537444:0.06640056288364760972,((EF172822:0.00000151803119352322,(DQ918839:0.06515442674905658205,GQ383492:0.04672729816868182590)35:0.01074911216113055498)28:0.00804594996437750683,((GQ383010:0.00412988327907422726,GQ913001:0.11579912214404977644)100:0.08955114636774121062,((EF526806:0.00000151803119352322,AY256304:0.08447566303414330569)86:0.04283492108033827572,(GQ912999:0.07030002859163267392,(EU818507:0.00675247213754968760,(EU561842:0.01376195118034337014,(EU500010:0.10178494748791275248,GQ344635:0.04339412015771185877)38:0.01567714112496352077)13:0.00343880845979793997)42:0.00931740775662631346)96:0.11215164981258614330)13:0.00403478877573556008)35:0.01105866116946144229)4:0.00676613714631980282)15:0.02190677474002898986,(EU793447:0.12872058980345807422,AY882475:0.01619262990940987731)89:0.04340492782256034215)46:0.06019336156946086119,(EU793162:0.08657689778485835874,AY882449:0.01804995994958591768)100:0.21123212471590466222)38:0.02046474555779066035,GQ383130:0.39349674476588331062)97:0.10151025256459927926)76:0.04538037472368889463)11:0.01248624461588909718,((DQ119899:0.05030152607432129830,DQ119903:0.02845402596575018206)100:0.07161432853609892013,(GQ383103:0.06692370928695341725,(DQ918220:0.02990578604073677177,((GQ383178:0.10130365363124757550,EF172831:0.02097168802247833044)44:0.01127121226791594384,(GQ383039:0.04581241563503055808,((GQ383026:0.07523471756846912550,DQ918589:0.06378828205022503417)100:0.03854268263145070594,GQ383341:0.01454370072317721918)99:0.03501751342727654759)13:0.00255263869395802373)44:0.01336512826823333701)38:0.01196035231228339581)84:0.04412975330169324056)99:0.11929475312714810098)32:0.01155693643154418436)29:0.01993884612360955280)63:0.11288969069620564956,GQ382445:0.07334656496184195629)13:0.01550006480731075560)13:0.02387229914079820256)6:0.01773526628843977854,AY628342:0.02151797720011004028)0:0.00000151803119352322)0:0.00259049929698653434,(((AY665060:0.05924651425768670543,AY256220:0.03165136793791464842)16:0.00688821575795404203,((ZZ0025625:0.15770627244732562944,EU561791:0.26026714940448220093)15:0.02277900563273780460,((DQ310254:0.07225163387093083700,(EF659886:0.00307414348769398773,AY628357:0.05943171109146060116)28:0.00611602104181814023)53:0.01268396584878715184,(((AY937880:0.22123783821824985485,GQ913137:0.03772252651373072391)99:0.07196089660450377679,((AY665007:0.02330320040006896021,EU793961:0.05502547475586432035)100:0.05788877550829737983,((ZZ0052796:0.06242361023326997022,AY665005:0.02327769059805172291)29:0.01145999170209126283,EU836611:0.03266588388733899367)100:0.07272338476260277462)35:0.01035244100904244083)80:0.09260902043750543489,AY665015:0.42425138125862799088)100:0.24158517855555750042)10:0.00568365656163488404)0:0.00645257553595870136)2:0.01311357363790811685,(((EF526715:0.04873548494411947957,(((ZZ0075441:0.08543354530037750028,(AJ402340:0.00955389275070594839,((EF539018:0.11464798899668655896,FJ431866:0.03840123447362132902)99:0.05646822545886188288,GQ913100:0.05236810829614529927)96:0.03669454656107103835)78:0.03169079232361457499)100:0.11405859711443454285,AJ965131:0.03598646064895233421)24:0.01532488077603094169,EU562069:0.02424095681416427867)21:0.01428514309958052626)5:0.00530533779459276076,AY295458:0.01414770236747675894)3:0.00736379020099143557,((((GQ382285:0.03641098412610527940,(AY664984:0.02265686653119256336,AY664982:0.03332712097220065506)18:0.00119894936679402087)9:0.00577715594156933115,(((((EF527042:0.02987735111990042977,((EF539063:0.11198145259847225308,(ZZ0075431:0.08247159299638043284,ZZ0075444:0.00535984757584286996)100:0.15692479279926421776)13:0.01551036963208523613,(DQ918812:0.05034301723656608996,GQ913028:0.00000151803119352322)32:0.02258301375447098469)0:0.00470211437561042327)0:0.00792525671728858128,EU561851:0.00000151803119352322)0:0.00000151803119352322,(GQ382591:0.04163644158131549200,(((GQ382458:0.12313424229967849521,EF539070:0.00000151803119352322)100:0.14711111200343454652,AY665051:0.16690955292858922210)28:0.02622473411510039751,(AY937784:0.06068075475274971320,AY937567:0.03330161319819417015)40:0.05076968036121786571)6:0.00229682556058306061)7:0.00902348825357423591)0:0.00541803586127688214,(DQ918004:0.02442539668312081538,(EF527192:0.04761958321732472077,(DQ103861:0.09394411200791416561,EF526804:0.00000151803119352322)59:0.01373241782376214380)3:0.00000151803119352322)0:0.00783722493753898075)0:0.00413436976943472052,EF539061:0.03278243340528696342)0:0.00686108361040333077)0:0.00000151803119352322,(((GQ382554:0.03360916078015559888,(GU218896:0.07586236510026438118,(AY665063:0.08277632317055792777,DQ310324:0.02481749896884464374)73:0.02252353521204307485)37:0.01351975486383782780)2:0.00651034953455672735,GQ382598:0.00000151803119352322)0:0.00000151803119352322,(EU785104:0.04451790046747305246,EU785092:0.03566215916583902884)55:0.00262810851839363020)0:0.00274023184919081758)0:0.00275336312368698122,EU793861:0.02433415660722489104)0:0.00000151803119352322)0:0.00265269502975402265)0:0.00287700254556014483)0:0.00287028105373290194,(((AY628352:0.05811129343761123334,DQ103878:0.00736198557814046750)100:0.08456436018393784226,(EF526884:0.02857167741801944216,EU561744:0.09535674252177148147)100:0.07717908543166357438)7:0.00463476168778207374,(GU218980:0.05712286142445831966,EF526791:0.00905001896455945309)43:0.01141916643088756317)0:0.00734398812219003595)0:0.00000151803119352322,DQ504314:0.00000151803119352322)0:0.00000151803119352322)0:0.00288251453924616213,(((((EF526874:0.03008064084478008493,EU818515:0.00804150186493586723)20:0.00258125281509839462,(FJ169838:0.00842382236011344696,EU818546:0.02719383103392406659)21:0.00287035627687158654)2:0.00264893018963950665,FJ431882:0.06742835211257536265)0:0.00000151803119352322,(ZZ0025237:0.05070303040126469818,(AY628356:0.06562575539543583081,((EU793783:0.10929202745130066343,(FJ169811:0.02161997833562410640,DQ918482:0.05952794998339468874)38:0.01056455294975304146)100:0.09158378499726713140,((AY882463:0.01911268055662334805,(FJ431616:0.11671744110292427143,(EU818105:0.16594273491229316608,(EU446405:0.07848331853355991483,EU818128:0.10675118471956895894)86:0.03552206221703321093)38:0.02823989559937780183)4:0.01465351353818573378)1:0.01203521885622222364,DQ119970:0.05427230705464283766)1:0.00000151803119352322)0:0.01171933913615637486)0:0.00112386917013058626)0:0.00299677194821915734)0:0.00539561892613795845,FJ431865:0.01590872586525653512)0:0.00000151803119352322)0:0.00898833717203048783,((GQ382906:0.13108458556792451644,((EU780631:0.10379468890363721667,(AY180043:0.07570046807019849278,AY628353:0.02755892549182262924)100:0.18997645303054300214)26:0.00870736886307529011,((EU500033:0.06084990387582591559,(GQ382571:0.02545393894140254853,(GU219121:0.12451513925157724205,(((((((((EU818353:0.07939684643119845897,EU793726:0.06057183296229382008)100:0.14384781152573344887,EU561682:0.02778759407019021008)63:0.02029562078555077059,FJ537492:0.00000151803119352322)73:0.01345003055743562194,AY664997:0.03618163664625025089)28:0.00291740005109507664,(EU793117:0.03622335189946799400,(EU818343:0.00563741683390755685,(((FJ537478:0.05697809331490150120,EU818114:0.04454157180081695644)40:0.00332676180122332653,EU793610:0.00539626950484951677)92:0.00768201477481035306,EU818073:0.01375694559456983740)70:0.00800995542264126663)21:0.00246263602900810650)12:0.00204164424497916804)78:0.04600216289094141014,(EU817985:0.04843344147712130843,EU793789:0.00544210686751508271)65:0.01704998392350673062)34:0.00728838493356378549,FJ537676:0.03415674271498483211)25:0.00577845390967194131,(GU218944:0.14137847162046721095,((((EF538972:0.01846313449533531353,AJ965204:0.05232420614796660235)78:0.03111000924320809699,(((((((EU793263:0.14835175458568877760,EU818206:0.04773807694900014664)58:0.00867388220912128881,(EU818469:0.04741215263638361849,GQ912944:0.11375816837092971034)78:0.03328677068276665596)52:0.01326201283805385905,GQ912985:0.01872075888560030196)88:0.02394031342856765485,EU818263:0.02089499722803782669)66:0.02138867846071834666,(EF172844:0.12636557338988990695,(AY665038:0.00665145880953131249,(EU793799:0.07614840417619909985,GQ383126:0.06279385145184609995)15:0.00240306028609301716)87:0.02413648413149816971)15:0.00906637615009999419)19:0.02085463696696598576,((DQ918117:0.05036427007071601208,((((EU793643:0.03644675633340734716,EF172925:0.05819286950836596861)52:0.01516322751197043441,(FJ537542:0.02639700358811696707,(EU818156:0.08679662268581971041,FJ431809:0.01983749493268183173)84:0.01455169072621992354)63:0.00518527856360886594)3:0.00000151803119352322,GQ383189:0.02765507707340090007)40:0.00692218406881444509,(((FJ537445:0.03656190611170543475,(GQ383422:0.00272033113417151449,EU793347:0.08714183841904610262)48:0.00285202745494572045)28:0.00274010638270899987,(GQ912990:0.09341715303799501269,AY937521:0.12368213001307441778)73:0.04777588562441225511)42:0.00000151803119352322,(AY937577:0.03037899739293911314,((((((EU793809:0.04328309196760322941,GQ383429:0.01402949869575880956)73:0.00866101958344321632,DQ918194:0.01819525942098475582)51:0.00516638431463067437,FJ431612:0.04684236037364616217)97:0.01341617186546074925,(EU793153:0.05267454185582157167,DQ917954:0.04745616816488284345)2:0.00090098592754564574)1:0.00523524865660155748,(EU780597:0.04527328784848754645,((ZZ0075415:0.09395171542029401301,AY937860:0.02010653087377255871)81:0.01688453670234356385,EF172871:0.01112993103610348915)47:0.00778461175677335523)10:0.00000151803119352322)50:0.00536962628606166541,(EU818420:0.03202115161193414689,(EU793345:0.05452175761127145415,GQ912996:0.05666931941424096369)71:0.01792013273647929950)71:0.02595724447997319745)29:0.00000151803119352322)76:0.01386409760493575831)24:0.00398422864599871137)57:0.01812950102006398098)48:0.02177398148133076125,((GQ383216:0.01370407153600131100,(DQ918082:0.02883494964484623058,EU818188:0.11122800560989543062)39:0.01794097379367734502)79:0.03297232491858251291,((GQ383322:0.02401143538038257377,EF539014:0.06371425364249466705)100:0.07976404259156967547,(((AY937704:0.15259771192635324111,(EU793653:0.08835153445084839574,EU793739:0.02237330743886432882)81:0.04271310533696539430)20:0.02161757966150330140,((EU793381:0.00000151803119352322,(EU817982:0.03520238212974666908,EU817996:0.03577265770564292541)39:0.00444199752634769941)100:0.04970814615576137074,((EU818250:0.00522557532970424100,EU818249:0.02483008091580526586)83:0.00729020747875520903,((((EF172880:0.01394511168548151665,EU817891:0.02548562111100666563)71:0.02118528063194359198,(GQ913087:0.05902086942606256381,EU818017:0.05699912762066770139)46:0.02128198669486598693)9:0.00000151803119352322,GQ383168:0.01416025384654468963)25:0.01395028043395481025,(((FJ431832:0.03321541269048362832,(EU793201:0.00000151803119352322,EU793417:0.03861925832176937162)59:0.00000151803119352322)71:0.01351710174550548038,EU562058:0.00827126346070307383)19:0.00915533299945195736,(((EU793682:0.00000151803119352322,EU818212:0.07872187139478595275)100:0.08420515719099776197,EU793646:0.05720705679670205074)29:0.01622575960648931989,FJ537454:0.03978789538759684025)7:0.01224407608525392849)2:0.00392898605676918374)2:0.00533253478935060820)12:0.01879071325699917597)53:0.02292642323753244296)60:0.04907921474409042417,EF172836:0.02895677546315742618)11:0.00964491984858939326)19:0.00876489733965349176)2:0.00684365160035299482)2:0.00497768244128559550)0:0.00282055055706179883,((GQ383109:0.06095553452608526435,(EU818451:0.03497907181863508380,(DQ918857:0.01968041374787181733,((FJ537537:0.04532861251381564704,(DQ918280:0.07422863541445728908,(EU793777:0.02538764125854458056,EU818239:0.06249542326226097122)16:0.00663214267560953506)36:0.00334352314360079287)28:0.00604260216670288001,GQ913086:0.03609673784420385639)13:0.00275164326709324055)15:0.00309539000167639942)22:0.01427590506226616811)77:0.01978331779928627077,((EU818196:0.04084692356114106443,(((((AY937700:0.01452560925060866585,EU793707:0.04314455790327893087)95:0.02812580715949980145,EU793845:0.06904426789013042021)100:0.05560614655073921331,GQ382832:0.07522585397317897715)61:0.02129957048619159771,DQ917985:0.13690244275240245897)79:0.06802990897408464632,GQ383025:0.06394144061671820645)32:0.02452200218690281028)73:0.04686933658661669028,(GQ383196:0.01401184162122572595,EU561785:0.06736145313929169098)100:0.08258758493233095410)5:0.00635566254901357396)10:0.01819253018197623806)9:0.00853206751369799121)1:0.00560746794103626767,((((GQ913215:0.01725857956668837637,((AY129050:0.11541428245528674579,((GQ383451:0.08352549703256977043,(AJ965118:0.04516678615829552990,(EU682614:0.01880416907878444677,FJ431853:0.05226236881042925497)85:0.02645718339383404394)40:0.00639315810622545760)54:0.03214207734475586775,(ZZ0052527:0.19629965580822603122,((EU818352:0.06720444071817510689,EU818405:0.00000151803119352322)91:0.04186761524391697381,((EU793266:0.03964449107333133104,(DQ918858:0.08525651582493759539,(EU818071:0.12350853830579618109,EU818406:0.05142306544579203914)53:0.01790825320420225478)24:0.01943907506941229893)28:0.01163015226211028957,(EU793317:0.06177062107863375701,EU818346:0.03145673660977595099)54:0.00930634919164128292)48:0.03605077525479184058)100:0.11372225449138637088)13:0.00982639223092384752)30:0.02108804284785463154)0:0.00000151803119352322,((EU793551:0.25134970252356336751,EU446353:0.14402374558327291076)18:0.05006975642823647404,EF172994:0.04761905488700947375)13:0.03224089264806281885)0:0.00961143174798325360)0:0.02146938716029370489,(GU218939:0.03399614845970581195,((EU793731:0.18762218149676432311,(EU793933:0.00964192153849412724,GQ382280:0.04598657797054406249)100:0.09932268051106266094)17:0.01679316341575677260,((((EU818369:0.05997175758427969461,((EU818011:0.06026842041079520651,(AJ965153:0.05044192862470287669,GQ912960:0.03630487567582755398)100:0.04629590980722404769)70:0.02708019973595786334,EU818252:0.03023668670291553701)57:0.01056019062404780183)69:0.01624174713362575018,EU562063:0.03805384116150877655)95:0.06115700239581515346,EU780606:0.03444667340678917583)13:0.01924790121770904999,EU793692:0.04241181817900459977)2:0.00111608331427463466)1:0.00836986139923658924)0:0.00347494446957823284)0:0.00877135223053221447,(((EU817890:0.06670017949276194069,GQ382893:0.03660878365640707344)3:0.00503754375494910173,(((EU793316:0.17765077708640208964,((AJ965147:0.07632922814698538116,EU836605:0.09393764179398832181)49:0.00927445183408083691,EU793197:0.03331652762836784243)33:0.00673923121416779985)41:0.01606190614148161541,(GU218987:0.04177835557137381944,(EU818218:0.04753093498227551478,AY295491:0.00000151803119352322)34:0.00539868371810317115)19:0.00806867725910606279)6:0.00000151803119352322,(((EF538984:0.08773016986076632995,(AJ965142:0.07508655069813156835,AJ965157:0.04900916202365884766)76:0.01473841505927707060)100:0.06030927388860689992,(((EF538990:0.00000151803119352322,EU562027:0.08693765658471706848)100:0.04804434108015356863,EU793342:0.03502279370707101630)71:0.02637780751287627581,((FJ431662:0.07531559266041913669,((AF290074:0.04052449889488651119,(((GQ382584:0.04494572037575208373,((FJ169827:0.02455584035886675121,DQ386751:0.06455114919675485063)39:0.01503401164568485965,EU818355:0.01166295137255643835)64:0.01999111102497452483)59:0.01510999695043238611,EU818127:0.07665529825349401416)16:0.00000151803119352322,EU818273:0.02278746858420568899)49:0.01003950867726230607)64:0.03395579341953799263,EU818044:0.00522599211631424084)48:0.02267006259049495279)92:0.02402201406114479534,(EU818480:0.10484197818341950414,DQ119928:0.03510979914215642955)93:0.04600242479594753714)64:0.03138095425815275868)43:0.01211788787093800827)93:0.03004133166790925666,AY129045:0.07378096083958540774)99:0.04875476103492369651)5:0.00516711787199719465)7:0.01374293755814042992,((AJ965113:0.18895245373120991839,(EU793555:0.03748741801991014450,GU219232:0.05218768432663731943)33:0.01487513594956989087)0:0.00854588236237253072,((FJ537520:0.00000151803119352322,FJ537587:0.08555348739590222518)100:0.03801984980655992441,(((ZZ0025534:0.05063340890969285357,EU793559:0.04582761559475769658)63:0.00880039466854705410,EU793253:0.00839103993289729184)23:0.00143173714818296762,EU793442:0.05758156835129838585)42:0.01746322812780563491)37:0.02073672301383682609)0:0.00000151803119352322)0:0.00278468503029000386)0:0.00860165245026451968,(((((((EU817889:0.12054238738957429034,(DQ918938:0.02028269482011003932,DQ918210:0.05617442705105931550)93:0.03781852626633420977)89:0.08925843039283141989,(((EU793216:0.03245466116776220267,(EF538985:0.00000151803119352322,EU500054:0.05650673628089137451)58:0.00744366463297824882)27:0.00371996410038770257,((EU793292:0.16734485367983814585,((EU818424:0.01250904540581710897,DQ918296:0.05711909114333178078)74:0.01441938864008257895,(((EU836615:0.21719072241542200508,EF539012:0.04338449804256317571)8:0.00703742231915086263,((((FJ537487:0.02555521903668228276,EU793306:0.03488165745766418774)47:0.01018989400655954773,(((EU793958:0.05793170828403938766,(EU818279:0.08747741730798257176,(EU793553:0.04275703102372071379,(AY937619:0.06011580566481768140,EU682610:0.01717817623920769518)84:0.01975983651659695903)80:0.02607691977525909352)40:0.00583592066474177690)37:0.01084310709373563324,(AJ965156:0.10134836626195951881,DQ119931:0.05377048309060702275)26:0.00702423715305050024)12:0.00725475857190577972,EU817888:0.06239843184296138545)9:0.00409475891937900304)2:0.00000151803119352322,(EU818066:0.05656002045614993978,EF173006:0.00846668982618420732)53:0.01067601771244901764)28:0.00841498001271961775,GQ382819:0.05707605396947905418)9:0.01138420394052379325)29:0.03469595902173341212,((((EU682608:0.04017500455616988125,FJ169791:0.02512947539609274375)98:0.03600345532077289107,(((AY129038:0.00000151803119352322,EU818132:0.06534047886876596933)100:0.06342998094964007183,AJ965130:0.04516223414131916719)54:0.01475880796560749726,((EF172968:0.00766182081510149299,((EU793494:0.07874402411741904251,EU793798:0.01370571542725959949)62:0.01351686533643950416,EU793356:0.05548525579603958563)63:0.02007661537180027711)42:0.00631991184509237379,EF539008:0.05349846029182748347)18:0.00115448891732985418)74:0.01787721607313192199)100:0.06001135024471135337,(((((EU818052:0.09178037135399402802,EU818473:0.02261292169451252151)50:0.01709662720331115923,EU793408:0.03051639537281710529)30:0.00000151803119352322,EF538973:0.06785295185046889832)100:0.05834100071487344219,DQ386757:0.01244910045111475606)13:0.01640391824601376489,((((EF539010:0.09931670635452687079,(DQ918444:0.06371689917976490480,(EU818535:0.04614764779792819571,EU818160:0.05059105196100647378)30:0.01175264599865626265)1:0.00000151803119352322)0:0.00355803961519754334,(EU818023:0.04689410900533624860,(EU561914:0.06438113049296202706,AJ965200:0.00864125692811879530)12:0.00000151803119352322)13:0.00298730739043956113)2:0.00635719282808192010,(((((EU793606:0.10291300096083025317,(EU500059:0.03976752567308159542,(FJ537408:0.03217927415438055078,EU793639:0.01833685813979707424)64:0.01121081040440603978)51:0.01839928594740858001)31:0.01339895827259157506,EF538982:0.05563041470360662044)9:0.00706198457681192493,(((EU818283:0.01679096931346402491,(((EU793710:0.06091691647912254870,(((AY129043:0.08074659637030008608,(AJ965162:0.08532538985479987126,FJ431873:0.03468695326643626148)32:0.00240554614047421705)15:0.00703950462478864641,(EU562144:0.03386323919096912577,(EU780599:0.07123249233475502373,FJ537452:0.02286310767864915133)2:0.01258046519065969537)6:0.00615785966982405116)0:0.00811636664811416636,EU818121:0.06192906198822095698)0:0.00000151803119352322)0:0.01417013126180724156,((EU780592:0.07610301286777620966,(EU793414:0.04686983197028635195,EU793752:0.06277966958061205471)46:0.01971215964185312267)15:0.01103889555469924656,GQ383466:0.01628712939531179807)7:0.00217388982294884842)0:0.00342678003446282792,(AJ965115:0.11807981056463064118,(EU818230:0.03537565416201633034,((EU780605:0.05038728285894251979,(GU218952:0.00260518935733078036,(EU793541:0.07764131688047508362,EU818045:0.05382455345940978519)50:0.01544853650791299694)85:0.01853826051424523405)62:0.00852489980484254749,GQ383191:0.09697164531673133081)21:0.01294756375127088278)14:0.00572915707210500981)8:0.01230833391452999456)0:0.00396822292078036123)0:0.00536846654467631069,(((((EU818360:0.04074807062080058884,((EU500061:0.09045355019069077629,EU818244:0.00000151803119352322)95:0.05062147451809000803,EU818245:0.02393072173039361220)68:0.02290257420765974203)26:0.01435546082408605852,((EU818456:0.04688878069715787106,(EU793120:0.23483391970413752814,EU793441:0.16821024315867119658)15:0.02060651835702841800)43:0.03870031199534392646,EU793684:0.03329319474983192390)8:0.00000151803119352322)0:0.01072443330531914173,(EU793274:0.01612882253634697824,(GQ382868:0.04435394633491539923,(AJ965104:0.09189290471234828894,EU818010:0.00212212031332625548)64:0.02524466239030081702)11:0.01333990329294432869)1:0.00000151803119352322)0:0.00000151803119352322,AJ965199:0.03493272468266001712)0:0.00387568486085224529,(DQ918456:0.01598681854333052280,EU793440:0.00256844066781690633)13:0.00534445676468423610)0:0.00103718013060677015)0:0.00000151803119352322,((EU818243:0.07371654523523281377,GQ913192:0.06426270755628697706)31:0.04759861219191750120,(DQ119912:0.07568891987054650328,EU793148:0.02642551210385011770)18:0.00504293996297458438)0:0.01345479434509948453)0:0.00698966382961146038)0:0.00242103435603992483,(EU793577:0.02425041506916488648,(EU818025:0.02520226120231611189,((AJ402338:0.01879436445095210642,GQ382550:0.02408044933976788773)98:0.01532056495608333582,(EU818024:0.02887854429353447355,EU818235:0.13028259513830947602)51:0.00518195958431182449)70:0.01977453559577780837)0:0.00266218540542557513)8:0.00584532848597361931)0:0.01022391680670586486,EU818361:0.04203792096949560825)0:0.00446943541789322860)69:0.03593917151091594042,(AF290077:0.02559674085282617750,(EU818533:0.06789971658724676395,EU818486:0.04504249933140502815)67:0.00677002022882495884)61:0.00250382424480296477)72:0.03845020988540676088)0:0.00694869124460649901)3:0.00000151803119352322,((EF538988:0.09073798692957295298,(EU818110:0.03362279217251736008,EF539006:0.07185499556479449379)99:0.03805883204111438350)23:0.03414576987670654012,(GQ382376:0.02258278637404390748,(DQ918371:0.05097891857316119713,AY129046:0.00258832105237828767)66:0.00787409633932876704)76:0.02218224546301341901)6:0.00000151803119352322)0:0.00264836330964061820)0:0.01225731711222262724)17:0.02272741584419982544)6:0.00942442655088252500,GQ382635:0.02246317194722039987)5:0.02879514812913848074)1:0.01060589007628522963,(((EU818008:0.00350997538536593255,(EU793243:0.04742671631859315950,FJ537380:0.00504349581661657238)92:0.04283053503782396909)84:0.02345248404046170951,(DQ918705:0.10781405121990127183,EU793708:0.00440467536421274529)52:0.01076358976279082579)33:0.02499420576232237734,(((ZZ0025942:0.07203189314103307372,EU793522:0.09569762413786402078)61:0.02264859322015213075,((AY938138:0.09699703129150229197,FJ537611:0.00219408630948335825)51:0.00304879943343138978,EU793273:0.02789170552211587412)23:0.00530049521293362962)16:0.00872840500073010853,EU793769:0.01324240001966741319)8:0.00856309750366700435)1:0.00551562553981811612)0:0.00372492928764239610)0:0.00473976380893519240,(GQ382967:0.04123357279876670167,((EU836607:0.03370826229347926445,(ZZ0026034:0.16967883776143211083,DQ918410:0.16045879206585278443)20:0.02381503764386335917)47:0.02379372285305218077,((((((EU793927:0.10233690388874125410,GQ382782:0.09845882421435411813)44:0.02236171154325416674,EU793925:0.01013896946306939301)38:0.00602762709771858217,(((EU836609:0.03283713365476246399,(EU818268:0.21479320791038911120,DQ918777:0.06905781252936479819)29:0.01777504842351869049)16:0.02075907330682764257,((EU793578:0.07817922194737145225,(EU793738:0.06142071527330899422,EU793160:0.03869993548521442894)65:0.01267307945785081658)31:0.00452828530529387173,(EU561879:0.13727131356136787477,EF172884:0.03754102389990771060)13:0.01354897290569045433)0:0.00000151803119352322)0:0.00265650531289454792,FJ537563:0.00000151803119352322)8:0.01069849638867023840)7:0.00000151803119352322,((ZZ0053073:0.09615110623466399664,(EU818202:0.03599152436365517238,((GU218931:0.18533953909080486122,((EU792913:0.10981634014422339551,DQ918645:0.10696363156089715163)93:0.07338417551378696724,EF219010:0.21191322833758627353)64:0.04163761382676948314)100:0.19109992704470435410,((EU793489:0.16747769398632608717,EU561716:0.05571470368412070190)100:0.14851798707863064775,(EU793981:0.17879021952166515574,EU793677:0.05668315492451140442)89:0.04100398297375407869)48:0.02402406738677707876)0:0.00647916568411318304)0:0.01048800432934922366)0:0.01432196103600449390,(AY426886:0.04993074224101579084,(EU793957:0.00000151803119352322,(EU793222:0.05161413176147698623,FJ537522:0.03402939473694850669)32:0.00267368822522713384)98:0.02421236128230088228)12:0.00000151803119352322)1:0.00399043029034948284)1:0.01157378625996020177,EU793793:0.07092789738654747822)0:0.00481138767776209762,(EF173000:0.02335364240831762014,((EU793375:0.03178815181597343525,GQ382879:0.09498139295977002516)81:0.03415614257961471778,FJ537592:0.03578191707636883129)37:0.01164470348827237496)10:0.00664542039148308377)0:0.00520483321966745942)0:0.01067697933430687002)0:0.00678843761042108741)0:0.00497961929785937629,((EU818413:0.06909078020174687362,EF538992:0.00302884875707337860)100:0.10676131290359099080,GU218983:0.01985546302978422051)44:0.01756366189348408310)0:0.00622725786646066877,((((DQ186525:0.10620048327213350847,(AY129037:0.05427870156899902709,(AJ965136:0.03877169904348667928,EU817974:0.02429150384703926760)62:0.01646605979510934459)100:0.10582544790216390218)33:0.02908043229083953976,AY938153:0.07292224306278784207)21:0.01846987269575499357,(EU561861:0.07296714470404119801,EU793539:0.09197665736417445781)61:0.05377140922359663344)0:0.00481063703230789723,(AJ965181:0.00653935066292305519,((DQ119929:0.02630438483779542688,AJ402344:0.03463500788830221888)40:0.01058449932613239955,EU793398:0.05975697361730185342)98:0.02530091739916025609)100:0.04073250040879427408)0:0.00285661806138474321)0:0.00563752571613798832,EU793975:0.03316257533515883094)0:0.00265548144790607151,((GU218941:0.06555009273870850139,(AF290079:0.00673697861833713781,(GQ383353:0.02137054689409406336,(AY937845:0.04025000267708996743,DQ918956:0.04849771071715227450)87:0.01250867470917650832)91:0.02905154056719334854)100:0.07257820184349926540)27:0.02515273890547923066,(((((ZZ0075425:0.02948899326935496348,(EU818267:0.05054982351875919599,EU793224:0.07457683827552592792)48:0.00649067462737964659)62:0.00732352445473572269,DQ119918:0.12649981707789792473)69:0.01130736392922592273,EF172931:0.05209322570809737929)84:0.03768873384951444694,GU219113:0.01608935290718196270)44:0.02383801758505806750,(((EU561747:0.03396026769828162928,ZZ0026007:0.14789470755254252587)57:0.01334593577370303541,EU561783:0.04574710298469454595)25:0.01365158674957521814,(GQ382604:0.05391001873670488165,(AY426920:0.08443385427463123705,AY129052:0.00000151803119352322)97:0.04338788404466570325)21:0.00385615436938583798)9:0.00961914207741858610)0:0.00791606063736157405)0:0.00000151803119352322)0:0.00310263418924696527)0:0.00000151803119352322)0:0.00778095073474692738,(EU818513:0.26077120390508912173,DQ145113:0.08808941622315599740)5:0.00854968088087894665)1:0.00567671239463417125)5:0.00681186132627206644)23:0.02120263914339026723,DQ918314:0.06376255812390747846)59:0.03816033291020868440)49:0.02100800978621060119)38:0.00812415363734655081)62:0.03213435747964810824,GQ382510:0.21987646127162549514)34:0.02792930020650374878)6:0.00551264094485475007)1:0.00250497760499079035,(DQ103862:0.10294229849093712581,(ZZ0075435:0.08111095299382244106,ZZ0075436:0.04854201310791805141)100:0.13572959643269330576)9:0.00857698421128037965)0:0.00000151803119352322)9:0.08970609227498156646)73:0.22361214053045291861)55:0.17724328975878439474,AJ965139:0.04674517202668579396)2:0.01464607256029526461,((((AY938332:0.01356878014237764690,GQ382770:0.04026827198769811905)79:0.06039465392422382201,GQ382451:0.07763808447043278604)16:0.01361853581430359783,AY938245:0.06531374527873835822)58:0.03786522313114301652,((GQ382514:0.02921940276041036511,GQ382330:0.02715466203744973731)99:0.06509511187124666920,AY295669:0.07209104546643776978)49:0.01360522139369142909)98:0.12136010894391768833)1:0.02508654023724245230)0:0.00553686401854208959,AY295748:0.06062413887754083963)0:0.00569924495240919319)0:0.00000151803119352322,(((AY938004:0.01128193996805675406,(AY938096:0.07610074635906993734,EF526989:0.07255255515926471721)4:0.00439495780333507783)3:0.00294701864411521866,((AY295432:0.01742903461523606645,(EU561857:0.03502852095726559367,EF526941:0.03441913274196477246)34:0.00268842199507990766)25:0.00849028016280259541,(((AY937940:0.07257641623377689144,AY295399:0.00000151803119352322)51:0.02071245514435193433,((AY882442:0.05654144250459244847,(AY938372:0.02308394139841199108,AY938149:0.04370215720606634296)89:0.03005424943936342574)63:0.02842678775289322543,(EU446325:0.06218726781562952666,(GQ383333:0.02236525584084879392,GQ913201:0.00804309495001489030)61:0.00454007164833670693)15:0.00000151803119352322)0:0.00309935605686546345)1:0.00453118381443478636,(GQ382414:0.01777122715662337107,(EU785086:0.02632507844672792377,AJ965194:0.01144632666222009793)63:0.01439636394925242723)25:0.01740284109016814601)0:0.00296257647295353026)0:0.00000151803119352322)0:0.00423291586107149304,DQ918233:0.00000151803119352322)0:0.00431065100173576819)15:0.02950141013231938336)8:0.02046910030245843032,AY882445:0.02496360751930436911)0:0.00723716597775536132,(GU218744:0.01710599004054607145,(EF526896:0.07789359742476251180,((DQ918619:0.09257138595964521655,(((GU219359:0.02541465245178308949,(GU218759:0.06284850760329345476,GU219450:0.05937545519818486495)53:0.01653947718479731321)13:0.00336436268151644449,GU218774:0.08672552661682172981)34:0.01232270602444923008,EF526965:0.10305453579737351710)19:0.01561500605257894018)17:0.01428084261638463276,GU218893:0.04100847048060072414)2:0.00359739984590809860)12:0.01223551879448281192)0:0.00828301201379586308)10:0.05357209891432436477,GU219395:0.11875381504617249506)13:0.05329578413285190192,(AY835673:0.11136052334474885739,AY882457:0.08237218204782495445)98:0.10679386576992483393)22:0.01742259681222485188)65:0.16368677982496634971)29:0.03775868640390477732)35:0.08771765840557110838,(EF526730:0.27351493567625856373,(EF527187:0.05608627077304793179,((EF527122:0.11523334785633966570,EF527021:0.04077310364105529716)99:0.09177275549777774710,EU446366:0.11508154336769976789)88:0.04285294898398830932)99:0.15834860515231261036)35:0.01659118217941018408)52:0.09974367508449448472)97:0.15928582429489770989,DQ310322:0.16059791576484366837);

Stramenopiles Phylogenetic tree

((GU218923:0.00235088130492281657,GU219057:0.00975556729192975439)98:0.00717288103602866343,((DQ103799:0.00624760116639085008,DQ103804:0.14337708507727087159)97:0.12294372363675377946,(((EU446304:0.15976721643850361199,AY835681:0.23215088389100957400)49:0.01277746120766530893,((((((((AY116222:0.02795237791330939386,((AJ965063:0.00919870605780591898,(GQ912943:0.00300985098966520233,DQ062489:0.01202918360896629291)65:0.00279604448847570750)100:0.01829459224144953239,AY381197:0.01603024684754912610)80:0.01736881623290085011)95:0.05521712397907526521,(((ZZ0010129:0.04857155309439984553,((EU562028:0.00794667110299578268,EU561823:0.01701277144111748227)100:0.03647943311912083680,GQ344678:0.02853928539652774918)66:0.01629605748398404302)60:0.01627384950236239469,GQ344777:0.03223030834264966477)55:0.00605526078321037917,((AY116232:0.01649480609547165563,AY381166:0.01972736972020544891)38:0.00982208558888804199,(EU561687:0.03125807399633946659,GQ344766:0.00722598659542623978)54:0.00867488563328113090)38:0.01097766990172703225)71:0.05444545422455574629)22:0.02080056096144297650,GQ382389:0.14299114062338069697)52:0.01107041282389648225,(((AY129068:0.01298864315128520769,(EU561933:0.01595551401941404726,(AY381177:0.00841956785464374052,GQ344789:0.00000102026424703306)93:0.02687973641278118206)80:0.01675648076117398563)77:0.02360748823897889162,GU218731:0.02343371322349518254)52:0.00000102026424703306,((FJ431818:0.00541784857428611981,AY381178:0.01805318961983876092)83:0.01356439795102318789,(AY129069:0.04037550956439495131,(GQ344790:0.02540316407183538377,(ZZ0025872:0.00576694984478791795,ZZ0025940:0.00574076132312555977)100:0.03724749093712514253)33:0.00853011960497264063)29:0.00601527120663567904)63:0.02785853330141619538)99:0.10414740746342844580)62:0.04764337494994565908,(EU561775:0.00768054166986027222,EF539110:0.05134142609964794518)97:0.04126548251360945968)18:0.02067029469729276397,(((((EF526909:0.01403444895728186634,AJ965042:0.00285166592589594387)54:0.00250730994408355189,((((AY381172:0.01082271731498770512,(GQ344714:0.00000102026424703306,EF526816:0.01687701951900971720)100:0.03532535669654979921)63:0.01570605239175867571,AY381175:0.01005384205638790857)37:0.00398956665354034332,GQ344713:0.00277097546682655328)13:0.00000102026424703306,EU561853:0.01121458666295093928)68:0.00596179872978453654)83:0.03152621805505544800,ZZ0028406:0.07248807746197909185)38:0.00815930104060335649,(AY381173:0.07383266190280744767,((((((((EF526815:0.01134626283334900891,AJ965034:0.01435487858080663863)74:0.00559533671566613249,AY381200:0.00000102026424703306)31:0.00000102026424703306,EU562077:0.01407786542543573889)75:0.00152076884716301729,EF539102:0.05223227799704046465)87:0.02234228717050419644,DQ455701:0.02661683156581228296)88:0.02179109582223983516,((((AJ965052:0.00571239172264477804,(EF172988:0.00839623226433053489,((AJ965075:0.00000102026424703306,EU785318:0.00552723668380779559)100:0.02283561128565422121,AY295473:0.00000102026424703306)32:0.00279100342702556965)29:0.00253006915792762044)76:0.01534834968407601530,(EF539097:0.01105862614461552984,AY381212:0.01313030222656642529)91:0.00610071093253868393)100:0.04695320008574944276,(AJ965009:0.00838416066766010590,(DQ455704:0.00835231358868081773,GQ344722:0.00000102026424703306)50:0.00000102026424703306)100:0.02818365664921739303)29:0.01553964043662183110,EU561803:0.02186041265076187068)44:0.00816564245610602868)62:0.01902597108074104496,(((AY116230:0.01434463169848083919,GQ382501:0.01131481023078927464)16:0.00569992835601819403,AY116231:0.00000102026424703306)26:0.01091075847378816452,(AY295398:0.01699202370335778367,(DQ917967:0.01377796653855959362,AY937603:0.00270671413060643304)80:0.00548930769951246761)93:0.02247016467979093268)38:0.01718707770206087324)80:0.04605398463817486632,EU562039:0.19807931155227581632)16:0.00536979375504086174)10:0.00394430348778052574)28:0.03035661391216747454,((EU785088:0.01783319060630513680,((EF526878:0.01453648683132025693,EU561710:0.00289420715346855404)92:0.00606828964213972002,(GQ382634:0.03371149084199501211,GQ913027:0.03586823849314605545)100:0.04925996977298213730)63:0.00557233137041226231)72:0.01298838341171795231,(EU562044:0.00957408702405729978,AY381205:0.00514483230986467928)54:0.01202412820371262861)69:0.03183718304664780174)13:0.01211174139552924182)36:0.04947505957339749100,((((GQ913125:0.00000102026424703306,((AY937795:0.00633639905267111610,(EU499998:0.00000102026424703306,AY938143:0.00317313258784112252)64:0.00000102026424703306)94:0.02626556685566417207,ZZ0052870:0.00000102026424703306)68:0.00314652716322091474)100:0.62406197726091694467,(((((AY381217:0.03204254758217468108,ZZ0025605:0.01953817407676881543)87:0.01345759378127231454,((AY381208:0.00916618996538559432,ZZ0043259:0.03039990611579257776)42:0.02035840281681158132,ZZ0026021:0.05322266814127268181)46:0.02620408520378518860)100:0.20055766513460779321,EU500080:0.09327750582796522083)95:0.18874890623388257405,((GQ344742:0.01895622837232934996,(((AJ965048:0.06914325624362108180,AY116226:0.01783366577407489301)56:0.00283379617868644842,(EU682543:0.00874091708632710948,DQ029024:0.00000102026424703306)50:0.00000102026424703306)58:0.00469923423482182870,(FJ431880:0.00586640879541741166,(AY116237:0.01189551634118055957,(((AJ965053:0.00890124204519564949,DQ062467:0.00278880850360811814)63:0.00601432178745449093,(((EU499985:0.01231798346682044104,(((ZZ0026104:0.01483141599345015778,ZZ0025266:0.00881924108457788139)9:0.00000102026424703306,AY129067:0.00000102026424703306)52:0.00000102026424703306,AY129064:0.01178203870358181075)77:0.00549941562539311805)100:0.05130743190380286645,(EF539109:0.00590639423425880997,GQ344726:0.00287960711161596361)92:0.01345716164604848775)55:0.01382832230210158386,(AY381165:0.00000102026424703306,AY295354:0.00877417581639060827)31:0.00000102026424703306)13:0.00000102026424703306)11:0.00291083349975558786,DQ062468:0.02103620620479585562)1:0.00000102026424703306)1:0.00000102026424703306)30:0.00994435657148709518)94:0.03788594858088700779)81:0.02701930356761813104,(AY938087:0.03880197704180805840,AJ402355:0.04785720117373550020)97:0.04831737981832366635)98:0.08082737113185099742)28:0.04974483411937771077,(((GQ344735:0.07562044554115798789,EU561944:0.03974677271405828438)31:0.02199831953861391617,(FJ431722:0.01390710069255193977,(AY116234:0.03565644186104918040,(AF363209:0.08887422159889082907,DQ918970:0.05053168187894849922)63:0.01482189193538093266)44:0.00765930310957360898)81:0.02336696014200611779)28:0.00397381363528287197,((AF363198:0.05293253038566397145,AJ965047:0.01269903075725694816)42:0.00961848272362632491,AF363206:0.00810117110847875452)80:0.06648485433041458059)55:0.05678610461069986265)10:0.04451641638813694929)9:0.00000102026424703306,((((((AY256310:0.12502994111800971866,((AY381171:0.03193221293416344947,(GU219191:0.03203457031240432296,EU561789:0.00695403482073369151)100:0.06157879427002930367)100:0.11721812023767515243,AY295703:0.05625661504781995226)75:0.02111324412502405684)24:0.00590829132556004982,ZZ0028290:0.08469228828571159773)6:0.01180222307759687048,(((AY381210:0.42303225068974892320,(AY256299:0.07206463805882970530,EF526957:0.03774465051205565247)87:0.04264611677836935288)41:0.02932976993394933313,((AB275111:0.19874025191345995323,AB219774:0.29277838003431716496)100:0.33270479539584607576,((DQ103805:0.29693941978353388667,(DQ103777:0.14773880585294671408,AY882527:0.00000102026424703306)21:0.00000102026424703306)80:0.05466044561917549061,EF659869:0.05975485115948812875)100:0.07923313929901562580)42:0.04301484170029742232)21:0.02561522626721240981,DQ062511:0.12060158224649712710)6:0.01024276709908472464)5:0.00441114247258327010,(AY665006:0.05235565915104947038,ZZ0025241:0.14537450212577676667)82:0.06913914243039216700)21:0.00881466498241713012,((((((EU682530:0.01481826092219926637,(FJ537367:0.00823203193026078757,((GQ344710:0.00000102026424703306,(GQ382996:0.00830271637223485397,FJ537500:0.00827928743189323274)69:0.00000102026424703306)25:0.00000102026424703306,(ZZ0025765:0.01107786462497265152,FJ431642:0.00831401780453309286)65:0.00000102026424703306)52:0.00000102026424703306)100:0.00793389757790356927)100:0.07260916913424672603,EU500083:0.00297004814664822035)100:0.08247997983807357769,(((EF695096:0.00951282706587774744,(ZZ0026035:0.00851026890831743654,AJ965004:0.01056580730083323851)100:0.04323385292740776487)98:0.04021422917308162259,(((EU500103:0.11036918350702723535,EU500100:0.00290346866494719559)32:0.03446416493390885849,GQ344732:0.00285807042440130998)14:0.00554131824593586102,((EU500155:0.02966950042471414722,((((GQ382373:0.00845248647820507314,EF695194:0.00846791469932685684)6:0.00000102026424703306,EF695203:0.00000102026424703306)37:0.00000102026424703306,EU500158:0.03475988385776039580)53:0.00000102026424703306,AY426882:0.00917405313300877559)91:0.00597363543744941928)70:0.00609252199159602149,(EU500090:0.00253223557706406133,EU500163:0.00589448377660150690)24:0.00000102026424703306)91:0.01282374945936004540)22:0.03732095159150336516)29:0.01659536021038225673,(((((((DQ310243:0.00661145933501409728,DQ310246:0.03089503668081524518)36:0.00206435259784530168,(GU219000:0.01094257404958575569,EF527119:0.00277845516116116036)89:0.01564129814395700396)74:0.02371160113867605210,(DQ647512:0.02987337884336937338,((FJ775661:0.00787212243135741209,(FJ775657:0.00000102026424703306,FJ775658:0.00786770466637160687)59:0.00000102026424703306)99:0.01460344914965768653,(EF526826:0.01899195198346922964,AB275088:0.03313955926694188425)97:0.01178031567125144112)70:0.02879750662861824823)30:0.00814772642028172706)39:0.01418681536276857579,((DQ062507:0.08831964651969090307,AY938070:0.08315554212297086856)29:0.01889555428556899397,(GQ382424:0.02273494552518143599,GQ344723:0.05849198980474582671)100:0.07699359682730340382)27:0.01281176409677268688)74:0.04402403495046118553,((EU500152:0.00249036126093578900,EU500153:0.02556965033501502546)52:0.00732415426339286853,AJ402337:0.05514767534641901864)100:0.13059264320821789562)100:0.08570858779329572352,(DQ310319:0.01970384935039124971,(EU561917:0.01410776264666129334,GQ382605:0.01114783041605814373)78:0.00594218909993758648)98:0.06170720864321112276)34:0.01933033568230721824,EU500168:0.03315351531525077139)38:0.03238073539443150212)83:0.07576512745600232079)67:0.08906983129358445050,(((((EF539087:0.03228109575654446867,(FJ537509:0.00591464178540980056,ZZ0025729:0.00886489642603853142)83:0.01099522047088518674)76:0.02234755838355527782,(FJ537315:0.02984135517885768904,(((FJ537322:0.00305537508228546093,GQ344758:0.01509812970801875653)69:0.00838861828004825762,((FJ537626:0.00292914329351391927,(FJ537351:0.01179811413577979903,FJ537356:0.01180603574060156910)19:0.00000102026424703306)100:0.04690769882459606271,EU562031:0.00354750688102951212)47:0.00608576312032258360)4:0.00000102026424703306,((FJ537338:0.03041494927194461628,(ZZ0025598:0.00898647022805190536,ZZ0026061:0.01812761825840801186)63:0.00293699322025166298)13:0.00000102026424703306,GQ344712:0.00000102026424703306)100:0.01570258868317294873)84:0.03746575239545411190)88:0.03633120226621543158)92:0.12460790565844144517,((ZZ0025257:0.01108317077080603341,(ZZ0026039:0.01101894812161081406,ZZ0025490:0.00613490270391503327)92:0.00866130601247259296)88:0.00392745899730235788,((((GQ344757:0.02605723269344972087,((FJ537343:0.01174199090046314405,FJ537339:0.00000102026424703306)42:0.00000102026424703306,(FJ537317:0.00587270117951827191,FJ537319:0.01483889524609139157)100:0.02078019653143031720)100:0.02861293609266674781)100:0.10518591100577411035,AY937801:0.08445189553204936195)85:0.05315716730378228921,(EU785312:0.00205683675032251531,(AY938210:0.00000102026424703306,AY937953:0.01471274718534427636)100:0.07478539968217438882)99:0.07586759211912157130)36:0.00000102026424703306,(DQ647516:0.00885012669145216271,DQ062500:0.00625616573074221517)100:0.23999792801275796061)26:0.04474584803856293536)38:0.02997344116743567641)26:0.02416269944049300247,((GU219069:0.08058357814310651568,((EF527128:0.07916877006761105506,((GU219042:0.00000102026424703306,(((AJ965058:0.01465401836071368417,(AJ965030:0.00000102026424703306,FJ775653:0.01468896889525485132)68:0.00000102026424703306)24:0.01142933891658384250,((DQ310261:0.07543307781044929217,(ZZ0025533:0.04150178742388259401,(DQ310209:0.03765070844001212197,(DQ917993:0.03947779417882677638,(AJ965017:0.00844474470751803430,AB275090:0.01186884961739616967)100:0.05033603152348224696)42:0.00309987955124809951)32:0.00262888260944919025)57:0.01083014356029799591)38:0.00910476930350091404,DQ310336:0.02948248897833822754)36:0.00606904812721836048)6:0.00300080846629771116,DQ310227:0.01183688982002448903)8:0.00891604070286254428)42:0.02664524859608226673,EF526959:0.14604912015617851906)77:0.04463109439204353268)15:0.00473237840662664964,(EF526952:0.00739417551600362113,EF526938:0.01906654770009480818)72:0.02009831468322920839)23:0.01342116905040347669)7:0.00682886738943166635,((DQ310247:0.00000102026424703306,AJ965005:0.01409479056160005926)100:0.04603354783814795487,(AJ965068:0.00000102026424703306,(ZZ0028501:0.01736160144762893473,(((((AB275091:0.01857094944145780760,EF526817:0.01802863833608128741)100:0.14088008103836718865,((EU561983:0.01556817224852945214,((EF527168:0.01159130381613682897,DQ310331:0.00000102026424703306)56:0.00000102026424703306,(DQ103874:0.08195827775285166594,DQ103873:0.03788493300725364471)100:0.02935168193249440560)100:0.02057806735444532922)84:0.00534825115512424856,DQ103782:0.00944970777724098154)98:0.02017224274008267218)5:0.00590992340245434164,DQ310204:0.00285623312554968752)3:0.00285209314785570033,(EF526905:0.00575200186518315046,((((EU562021:0.00806368007911618077,(EU500123:0.00370200737653703918,AY129065:0.01098409763653518216)41:0.00292018899292973821)84:0.01050156083545551906,(EU561714:0.00809754421097256573,EU562035:0.00699393385256089160)95:0.02629195806988458839)95:0.08589489277831384439,(FJ537451:0.12312107922175576091,((((AY256286:0.02784885897517142689,EU785319:0.00266694030467689008)60:0.01298141521838297625,(FJ431800:0.06911381721438554504,(AJ965031:0.00910733562900885828,EU562123:0.00576238873775855847)100:0.01231758610219144123)35:0.00000102026424703306)19:0.01083941027813438429,(AJ965025:0.00294037014224299764,AY937723:0.01468475272852052226)97:0.02379024532339227629)12:0.00680328767972348831,EF527064:0.01291223635155787884)84:0.06342475303739879278)49:0.01894427668725345848)87:0.10872703380477587165,DQ310307:0.00253988309071657200)2:0.00616742884777602383)2:0.00850439525014715612)1:0.00000102026424703306,AB275089:0.00566485401146971448)2:0.00579301922455989580)7:0.00859193988722938874)5:0.00541931777982442107)16:0.01600502011086711585)9:0.00806769975645787660)76:0.06525478957233463162,(EF659797:0.01431200444927868687,(EF659783:0.00000102026424703306,EF659799:0.01434769139097539017)94:0.01241083726040157799)100:0.14147490423573952367)21:0.00953262893600307498)18:0.03503521482060339975,(((GU219064:0.04830411987607392127,AJ965070:0.02731066759924453621)67:0.03065927294566829150,((((AJ965021:0.00799212064271487971,EU500174:0.00975834410995771000)100:0.02922103903539540262,(EU500187:0.00000102026424703306,(EU500107:0.00314148309737778035,EU500182:0.04282461352348373301)57:0.00263072840283241211)98:0.03214874097208622605)90:0.02333248243716853215,EF695206:0.10715476944542008664)38:0.01578346495156071616,(AJ965044:0.04070373078092337504,(DQ062509:0.02521245045828349185,(AJ965072:0.00000102026424703306,AJ965071:0.00872047387825089851)100:0.03124482728162798068)94:0.01737607148347107555)69:0.01036606405674315480)68:0.03824738234651175323)64:0.07086204496720702184,(((AY426919:0.01044588281417250034,(FJ431436:0.03117504451712012695,GQ912958:0.02440386898544586944)95:0.02058053128905354759)100:0.07422315226570572189,(AY426894:0.10462196864059426782,(AY937505:0.00431871944373842052,AY937532:0.03905008714362883521)71:0.02356831185988775973)82:0.03932541551291088983)90:0.05509665806518192904,((((AY180007:0.04051733095249267919,(GQ912994:0.03856963832374080831,GQ382563:0.06541959682235219675)73:0.02911276687089250914)84:0.03476562680424838403,(((AY256223:0.01709292943360102984,((AY256238:0.00594218065098184312,AY256225:0.00896589117234005382)86:0.00592246021597864995,AY882522:0.02103917367628421395)77:0.01385680798378492035)100:0.09239121288289393885,(((FJ169704:0.00901419520899134595,(((AY256266:0.00292445940741159222,AY256245:0.00876914995611760562)91:0.02288630708417448145,FJ169711:0.01113926829271416966)74:0.03419485630146056748,DQ310201:0.00618265044257277057)16:0.00559114935549953705)30:0.01199418235979631334,DQ310220:0.01193587233918380619)19:0.00000102026424703306,(((AY937846:0.00392563059277382335,AY938110:0.05705313903642830753)67:0.01091758984558301344,(((AY938375:0.01261675430421852449,(AY937931:0.00896826092026015154,(AY180016:0.01193261649086371085,DQ310205:0.00296526380019828274)88:0.00302842716581884193)63:0.00224067002067301598)100:0.03683543527149776842,AY256316:0.02896574828510847799)66:0.00842943124021607905,(((AY180015:0.19030187677890941789,(GQ913079:0.01396811388910274877,AY882513:0.07066005054098163651)78:0.01804940595082705351)27:0.01383269058191650101,((AY256254:0.00000102026424703306,(AY180014:0.01214803219694608923,AY256312:0.00908812768362814508)62:0.00883662523278275908)52:0.00747898713161817587,DQ103775:0.03644263003421509273)100:0.05880345475339791850)32:0.02685869844073443535,((AY882524:0.05348468187972122562,(EF539113:0.01334219613852263495,(AY882525:0.00561492270701901761,((((GQ912950:0.00000102026424703306,ZZ0028531:0.02046324069105279891)82:0.00577441736601183326,GQ913005:0.01174442115231702846)27:0.00292575759913198466,GQ913184:0.00000102026424703306)52:0.00578208269665870470,(GQ382804:0.01457020607748641880,((ZZ0028339:0.00870640441171838947,ZZ0025336:0.00581626049450873709)100:0.01771505656257030617,((GQ382282:0.00954638763723209514,((DQ062491:0.01116043739104639713,DQ062497:0.00356375110553755654)98:0.01163375396887814106,DQ918423:0.04927930245021564654)14:0.00000102026424703306)38:0.01275026066940569865,GQ382888:0.03074471375682249694)4:0.00000102026424703306)14:0.00580668102828317025)7:0.00000102026424703306)21:0.00607655070881429633)41:0.01529304552079624110)92:0.06955724478900918162)86:0.04836877782156931427,((DQ062499:0.08940843753559650497,((AY256274:0.00940563094362525248,((AY256297:0.01254345059310755031,AY256219:0.00940281846540278951)23:0.00000102026424703306,AY882511:0.00000102026424703306)28:0.00000102026424703306)81:0.00311679382160495689,AY882506:0.00627872030845398783)73:0.00703591425172276665)94:0.03376618881343720208,(((DQ310238:0.02163532316517583279,DQ310229:0.03465910126912387368)100:0.09015868373642924039,AY882520:0.04574269637940867050)72:0.01917873550657574894,(EF173019:0.22712244173905921096,((AY180009:0.14775526724887774743,(DQ310276:0.04607426945322166262,((DQ310241:0.03583211564716130837,AY180025:0.01817896728949891516)89:0.02688505555550075449,EF526841:0.04111477798898088842)47:0.03151563484674705512)54:0.03415265409127793417)88:0.02484875531211746397,AY256301:0.09627052623154577771)33:0.01059771041144339995)8:0.02395308063420358707)7:0.00545063581369140820)19:0.03310539725706446168)16:0.01507459989823360831)13:0.02196465913298008971)16:0.02665449801256507961)2:0.00716233201265721858,DQ781324:0.00314324202149240083)2:0.01233434738487270733)51:0.04952983102997814829)41:0.01791840673674809786,((GQ913084:0.00000102026424703306,GQ913071:0.04321637929279102674)96:0.05547029076498787709,GQ913059:0.03835387443540639457)72:0.03275374579065611774)13:0.01727507878772075595)48:0.04937000490531157082,DQ062515:0.10482666976801410796)29:0.02956648502492556160,((AF363170:0.04550865406375896594,(AY665091:0.04518303113317135439,FJ431630:0.03142850984586808422)68:0.03412417829641581357)100:0.20764024548338594345,(((DQ310326:0.00000102026424703306,DQ310207:0.01472797866514856911)95:0.07156665925985726540,(((((((DQ103776:0.01531118479314757912,DQ310221:0.00000102026424703306)21:0.00000102026424703306,DQ310236:0.00899124409072962413)50:0.00000102026424703306,(DQ103780:0.12215400565681408529,DQ103779:0.10279336175396799891)96:0.02578392610725165762)91:0.02232964401331857113,AY256311:0.00417355334882340764)73:0.01335456633710220206,DQ647531:0.00698148134213701348)75:0.01087113180059760820,GQ912983:0.05626762811533345815)88:0.03804165446030286640,(GQ912959:0.00615138813327322734,((((DQ062513:0.01862978497964212429,(AY256320:0.01787006521789487323,AY426877:0.01507603267972010448)52:0.00784644799284600798)29:0.00597533985106241550,(((AY938305:0.01835039041687142394,(GQ912965:0.05138238717369512931,GQ912969:0.00179178917682790823)84:0.02223094639674646350)46:0.00842365013637489529,EU785338:0.02067877970091569484)42:0.00000102026424703306,(((((GQ912951:0.02071969124149097494,(GQ912982:0.00000102026424703306,GQ912984:0.00598868327394653892)100:0.01844274494648211193)39:0.00601006026605591364,(FJ431637:0.01472468538948665077,DQ062512:0.00000102026424703306)34:0.00000102026424703306)33:0.01172764412880047090,GQ913035:0.00629839448447552970)31:0.01525045005308861557,EF526740:0.00347522839861256648)6:0.01148413954440164614,GQ912947:0.00589590487986724893)13:0.00602010193232836981)14:0.00959674188852594097)26:0.01122702804038813035,GQ912980:0.00306319720555887432)26:0.00613582907895127063,AY882498:0.01158135322368773062)10:0.00285716925749268050)44:0.02048853308491237896)50:0.00923711128548973179)71:0.05064426335403905688,((((AY256262:0.01627422359372762695,FJ431392:0.00659899160807174683)94:0.01594426364990721504,GQ912986:0.02162614674764961817)68:0.02903354793728173469,(FJ431701:0.06156869131866021111,(FJ431482:0.00000102026424703306,FJ431497:0.00843999099759223589)91:0.00881174961437826074)97:0.05363067830265245278)21:0.00507197762120722203,((((DQ062514:0.01917036704984819220,GQ913002:0.04699617559708981623)100:0.10275319507188694634,GQ912961:0.10891509877522573269)35:0.01494686119745504763,(((DQ310228:0.06423206033423294048,FJ431726:0.09503224750901094475)87:0.03632387448812333941,(FJ431390:0.00723469186590424470,DQ103778:0.03908793617273891019)100:0.06856821742357048499)100:0.06544073178050437145,((EF527027:0.04903442081583891249,EU371179:0.33284889728344785320)49:0.03717787759443423601,(DQ310333:0.01097849267576869216,DQ455710:0.01066881249782703454)90:0.03313595328864774037)100:0.11328977736917580921)35:0.00898234404743587789)63:0.02341722645635664971,(GQ913013:0.17229134955111555239,EU499987:0.11690279084238104634)98:0.07107009512922730921)95:0.08515796230550017054)8:0.01426708188520795992)8:0.01797946239225829343)0:0.00426311633183811250)2:0.00454880917916896960)9:0.01795631546442491913)18:0.02750604642225773847)2:0.01931281855257712537,((((((DQ310190:0.00906045063257271063,((((AY938247:0.00877208735524134461,(AY938114:0.00589910852229054081,DQ310242:0.01694395023508365669)66:0.00321423973933150035)31:0.00000102026424703306,GQ344746:0.00000102026424703306)29:0.00000102026424703306,AY938244:0.00876594697429001687)29:0.00000102026424703306,(DQ062470:0.00592177297863442052,DQ337359:0.01176483053064134726)63:0.00285239536125983647)60:0.00732339422661372908)72:0.01670171401597088032,(EU682532:0.00879494669322362921,((ZZ0025660:0.01465947199243321231,(ZZ0025680:0.00879830816491076334,GQ344688:0.00000102026424703306)41:0.00000102026424703306)80:0.00586772261396653356,DQ029013:0.00000102026424703306)44:0.00000102026424703306)100:0.02735676916999938216)81:0.02087664912636384013,(GQ913206:0.09927511578958143901,(DQ121422:0.00399003439737614929,(GQ344725:0.00864254570454046217,((DQ062479:0.03156697689608402302,((FJ775652:0.00838754851619122853,FJ169695:0.00558879540768425845)17:0.00000102026424703306,EU682535:0.00000102026424703306)90:0.00000102026424703306)91:0.00473775390733264298,DQ917994:0.03987341702484648032)78:0.01542561785840169432)78:0.02828991738058811087)87:0.04469751645186873651)33:0.03798250065439155720)7:0.00702685376763569156,((ZZ0026006:0.03278752815600163156,((DQ918413:0.01945192378194897723,DQ337361:0.00000102026424703306)88:0.01114228105266001564,EF173010:0.00000102026424703306)68:0.01055704196482008285)97:0.03936079706239428017,((DQ674792:0.00286408993594817682,EF539112:0.01150838358158374868)82:0.01265614276637462045,(FJ431721:0.00000102026424703306,AY295636:0.00577190049199541224)83:0.01068040880919849181)100:0.06621139417108407033)99:0.04554997887023434777)25:0.04778315412331488043,(((AY295695:0.00549858659345433490,(AY295702:0.00825179600632445012,DQ103772:0.02552031949228272464)11:0.00000102026424703306)52:0.00593543100773410645,DQ103784:0.02053104687246856686)87:0.02336190200998383704,(GU219006:0.02857715286771835006,(((GU219044:0.01087014366304339848,GU219146:0.00552283226215624125)38:0.00571388497643073728,((((GU218920:0.01083091453572669616,(GU219035:0.00000102026424703306,GU218739:0.01080520905305968650)17:0.00000102026424703306)19:0.00539748887029022767,((GU219060:0.01712345334646215786,GU218729:0.00544771291894997640)25:0.00000102026424703306,(GU218912:0.00807107438214122765,(GU219148:0.00000102026424703306,(((GU219043:0.01385018158109354094,GU218911:0.01372697195317825261)11:0.00000102026424703306,(GU218732:0.00273573650548495197,(GU219067:0.04784724220829405378,GU219037:0.01224724485433772991)27:0.00424569815060495299)32:0.00820629342401627167)15:0.00546332369523550802,(GU218999:0.00542850631642463177,(GU219347:0.00000102026424703306,(GU219141:0.02639878706840946554,GU219134:0.00541293365727490289)13:0.00812025632018651376)4:0.00266315683219707933)3:0.01100665298583125909)0:0.00267130855893994148)4:0.01009117964955452695)1:0.00370569411132974907)1:0.00544791093185799553)0:0.00279298715540785307,GU219005:0.01089192090937946000)1:0.00547337505047829163,(GU219004:0.06642862004281957500,GU218725:0.01103073665086841404)2:0.00256264583074401319)1:0.00246206546780142980)27:0.00290428721200582671,GU218734:0.03467466096101562423)8:0.00189378199100408802)64:0.02430514310792704358)76:0.03957284435428019137)4:0.00000102026424703306,((((AJ965012:0.00000102026424703306,EU682536:0.00843672341314754930)61:0.00534131285519269788,(GQ344720:0.00721387828787923083,EU682537:0.01067445670865744926)85:0.00512912745788707269)67:0.00591049214394740417,AJ965112:0.04944308211640244255)79:0.01146107611540397517,GQ344694:0.00000102026424703306)100:0.10387381688511801436)4:0.00605041425265277679)1:0.02060883614833340649)2:0.03582600618542900600,(((AY426928:0.08451711097919169247,(EF539099:0.10363179329875232826,((AJ965035:0.05212936350371871752,(AY295688:0.29805845808843939304,(AY381206:0.00567511213702360899,((AY938118:0.00295196861511106247,AY938020:0.02634117240955710648)60:0.00260178027193746315,AY938313:0.00570833578930079761)90:0.00879485324155209434)92:0.02943691972796718195)62:0.02982789600484464163)61:0.04273134667002928544,(FJ537328:0.12929761066255390789,(AY180031:0.07676768158129500252,EF219018:0.07884467091989671994)30:0.01553074256964127008)19:0.01199480404841346895)12:0.01788910296176897743)20:0.01855642526802883316)36:0.02753429849364336796,EF527179:0.09406387600945613492)100:0.21260817962412528748,((ZZ0025776:0.00855513405212678622,(ZZ0026054:0.01726992895486634608,EF539107:0.00854975262338350007)18:0.00000102026424703306)43:0.00000102026424703306,(((((AJ965033:0.01153614295292091675,(AY129066:0.00000102026424703306,(((AJ402356:0.00565146687993274468,GQ344763:0.00849522393338664368)17:0.00000102026424703306,(((ZZ0026024:0.00281614218747874021,ZZ0025921:0.00566264154067278470)76:0.00851013258731698856,(ZZ0025790:0.00564984795735945164,ZZ0025945:0.00850789729171626784)92:0.00565689325080110435)47:0.00000102026424703306,GQ344728:0.00000102026424703306)13:0.00000102026424703306)25:0.00000102026424703306,AY116223:0.01436268012784716608)76:0.00566220137609614680)43:0.00000102026424703306)54:0.00856546571138532518,ZZ0076740:0.02626872665887483929)10:0.00000102026424703306,((((AY938239:0.01142513084076935206,DQ337356:0.01141522116096424337)27:0.00000102026424703306,DQ918355:0.00000102026424703306)17:0.00000102026424703306,(ZZ0025407:0.00570920542772692004,ZZ0025255:0.01146417733828009392)69:0.00283233301083988869)37:0.00000102026424703306,DQ337357:0.00854307241873638636)100:0.02040154268858731038)60:0.00631426501374165571,(ZZ0033799:0.02620121489990958827,(AY381201:0.00000102026424703306,GQ383181:0.01138829337611233471)58:0.00000102026424703306)97:0.02971351396319152002)30:0.01421202866625074709,FJ431643:0.00000102026424703306)13:0.00284082803920260351)100:0.18091754215239935766)21:0.03029270390812450336)1:0.00995791326774041370)29:0.03461039939638273222,(((EU561922:0.20849297686440179667,AY381169:0.03272582320073915557)74:0.00814793013843617339,((ZZ0025567:0.01144710127031594617,FJ169689:0.00302108793936894894)100:0.02919285166962247782,(((ZZ0028430:0.01836101816387217603,(EU561992:0.00341973446049717014,AY116221:0.02334230939864392201)100:0.08324746948302519378)70:0.03183157833154872524,((FJ775650:0.00294826216323374043,FJ431467:0.01441093819914811280)94:0.01313360759777726545,((EF539084:0.02396068245159931054,AY381195:0.00306435557207566846)92:0.04778573328973916012,EU562030:0.01212060577390666749)63:0.03040915205349375983)41:0.01086268380106003920)56:0.01958574221281729477,AF363193:0.02409662826587604181)32:0.01435591496479386719)56:0.03552593136379591371)100:0.25054289101888727043,(EU561741:0.04657695597113592489,EU561737:0.03781339253951068041)100:0.18534750932722557359)50:0.05200417622321961558)13:0.01969656451810506206)74:0.17139360866401787131,((((AY129062:0.20305035832249207495,(FJ537556:0.11794792634453496460,(AJ965008:0.00844813067554143517,((EU561941:0.00000102026424703306,EU562001:0.01917255102573980213)98:0.01340614430561450771,((ZZ0028555:0.15296248429126926838,ZZ0025495:0.00000102026424703306)63:0.01546460470539866988,ZZ0053548:0.00000102026424703306)59:0.02118878483379347394)46:0.02029504306320925253)42:0.02250120312565494565)100:0.20040828819811004613)39:0.07117462416172977424,((ZZ0025615:0.00217538757406735266,(AJ965039:0.01104309337298525068,(GU218768:0.01450139083609209949,(GU219350:0.00000102026424703306,GU218745:0.01828610848966841576)78:0.00319237351869989519)54:0.00038668092318590519)66:0.01631407698662909467)100:0.32293450557519487454,EU446333:0.26892657439980593992)3:0.04003576563938153476)13:0.04769697245420596865,AY789790:0.14691229229072264029)15:0.03550836743156727399,(DQ781330:0.01186679807532305814,(FJ537381:0.07793555827196509134,(EF527176:0.04918974769431560395,(DQ310274:0.02822820963484703322,EF539104:0.00587475320365320706)99:0.00985434668507451268)43:0.00312990335601926427)29:0.00822302313955029611)96:0.18957912030314863494)13:0.03235902904399438201)29:0.03155262155756066722)71:0.14583779491706178044,(DQ103795:0.17396506206165182618,(DQ103774:0.01474072849270009408,DQ103786:0.01143323833240659018)100:0.10298281842915779638)99:0.10479422355890190277)100:0.18713698853877114292)100:0.10551638638210289467,GU218924:0.00507413518435409754);

Rhizaria Phylogenetic tree

(AY426913:0.01472768702900104434,(EU682664:0.00824385910449833802,(EU371163:0.01486316177538719863,((((GQ913125:0.00000129559308108828,((AY937795:0.00664601047436618082,(AY938143:0.00332082338821197004,EU499998:0.00000129559308108828)77:0.00000129559308108828)98:0.02751852577102703243,ZZ0052870:0.00000129559308108828)50:0.00331304523626855130)100:0.62282930791572344020,((EF539148:0.00534830589466208338,((ZZ0025295:0.01942637828541534523,ZZ0028231:0.00000129559308108828)67:0.00261341287600348922,((((ZZ0025897:0.05611555274676855581,ZZ0028508:0.02698572086002038253)62:0.01269192271237896269,((GQ383481:0.05503847535841999844,DQ314838:0.05727413437900333998)52:0.00529081139263102174,(GQ383100:0.02783528586103883873,DQ918847:0.07575247216236581649)37:0.00596305199174442489)21:0.00634368800725888370)10:0.00170165822624218383,(((DQ918039:0.01944947401598266096,GQ383024:0.00000129559308108828)92:0.05023905251346725415,((((GU218927:0.01361320597155038330,GQ383040:0.02192989201212592817)27:0.00000129559308108828,DQ918985:0.00812691393054180977)99:0.01902954820348591244,AY665075:0.02980740905323702242)55:0.05842043146205165571,(EF172833:0.05780761036643492640,(AY256291:0.21249512374220994038,(((GU219116:0.03049762445847097742,((AY256259:0.15217539388603620876,GU218767:0.08513967649412444716)88:0.05499362895748981933,GU218897:0.36389501748824348848)86:0.05664975609479353663)56:0.01761181199670379394,(ZZ00113175:0.02046500217441628300,(AF530524:0.01687460659492593523,(AY882496:0.00839574979606026728,ZZ00113169:0.04657813598339242273)74:0.00266089428633415215)100:0.02352929104087167142)46:0.00675186608258965173)94:0.03409207907963934803,(ZZ00113173:0.03151023790742906588,ZZ00113171:0.00562004409622262387)97:0.02433881606883450677)82:0.01735897308340883516)98:0.08260574445716360736)90:0.15144580332079138341)22:0.01617474366393132842)13:0.03195306689151419105,EU562143:0.13916038338842742772)32:0.11278382685155345644)18:0.01175581524214145031,GQ382933:0.00557393768753749498)8:0.00835168757423763487)10:0.00306436805572933048)100:0.69722395274648052421,(((((((((((ZZ0026036:0.00225504245668854339,ZZ0026098:0.01170694320074665631)100:0.01318418970683249772,((ZZ00113181:0.00583472681411681404,ZZ00113189:0.00839455930650788267)97:0.02542234595586126411,(AY882482:0.00800294955635792726,(((DQ918285:0.01684979563141387332,(((((((FJ169727:0.00000129559308108828,FJ169719:0.01417340807132954489)88:0.00846968619233052882,(GQ383409:0.01417661562412958487,(GQ913171:0.00000129559308108828,((((AY882493:0.00566156937875525977,(GQ383288:0.00838368524225032927,ZZ00113187:0.00000129559308108828)100:0.00573364081945888782)60:0.00272148260991679838,(((((((((DQ918131:0.00854892925075913766,DQ918140:0.00853188921760081320)100:0.00849657849354902746,DQ918229:0.00839638676965114884)84:0.00000129559308108828,DQ918994:0.00846570525824376016)48:0.00000129559308108828,DQ918236:0.00843003294584637394)57:0.00000129559308108828,DQ918252:0.00844467716314268625)92:0.00355839299104801846,(DQ918563:0.01124460314920945787,(EF172903:0.00000129559308108828,(((DQ918548:0.01138767784934980806,DQ918586:0.01409312747748192596)17:0.00000129559308108828,DQ918618:0.00000129559308108828)38:0.00000129559308108828,DQ918241:0.01125968025439040392)45:0.00279792089774532878)16:0.00000129559308108828)30:0.00273280660128760039)84:0.01071285967153705332,((DQ918652:0.00277591790637719913,DQ918144:0.01689354029179909733)13:0.00000129559308108828,(DQ918120:0.00836827019939837685,(DQ918109:0.00838413878280988567,EF172930:0.00556786859624781947)27:0.00000129559308108828)36:0.00277587381669615243)32:0.00275736488657807354)30:0.00282938343150350609,ZZ00113177:0.01695019470055006069)22:0.00560612194102105658,(ZZ00113188:0.00284182006576983413,ZZ00113178:0.01411747378981652486)81:0.00555036273523957548)11:0.00000129559308108828)42:0.01094683106881900320,EU562101:0.03890037517282553953)46:0.00895448978505826963,GQ913230:0.00000129559308108828)18:0.00560065625337922372)0:0.00000129559308108828)1:0.00278945257062094415)0:0.00000129559308108828,GQ344672:0.00563514003118193232)16:0.00278418077741847316,GQ913115:0.00000129559308108828)56:0.03201159785078056680,(ZZ0025373:0.01407182715436739243,(ZZ00113186:0.00278653250200533442,GQ383255:0.00843347348813251393)31:0.00000129559308108828)49:0.00285926366625691240)1:0.00265104031720233809,GQ344643:0.01138136331605585361)1:0.00567315412034219337,ZZ0054965:0.00000129559308108828)0:0.00000129559308108828)20:0.01643422860351910486,(((EF172894:0.00000129559308108828,((GQ383224:0.00000129559308108828,(ZZ0025383:0.00545897121168810104,ZZ0025340:0.00860459144740556570)82:0.01727894014953910637)16:0.00272985222007266935,(EU562150:0.01129748086996132037,(((ZZ0028559:0.01730408963508284909,(((GQ383165:0.00842260551049483358,GQ383349:0.00000129559308108828)85:0.00841290623757250805,GQ344627:0.00000129559308108828)47:0.00844259496284135644,(GU218950:0.00000129559308108828,ZZ0025374:0.01045231862852148697)59:0.00345262323384271097)12:0.00000129559308108828)16:0.00000129559308108828,GQ383171:0.00559759433167454287)28:0.00839656939790395067,ZZ004465:0.00000129559308108828)18:0.00000129559308108828)28:0.00565646073067542065)19:0.00567681744673559103)39:0.01123066309506339303,EF172901:0.00000129559308108828)11:0.00000129559308108828,EF172900:0.00278604676419552146)39:0.01526093260207396496)13:0.01208241795918976388,(DQ918643:0.08191031714892008098,(ZZ0054959:0.01101374738874335950,EU562122:0.01464765441225877179)100:0.02124611583878299390)61:0.01861448487660503567)24:0.01312782834548188900)4:0.00447338516453720837)27:0.01253778350336156450)91:0.07293971237539863262,(GQ383083:0.08403624020458773380,GU218971:0.08396366775389536852)58:0.02676497646078671369)13:0.01945402014244957886,(EU562119:0.05117091333534955905,(DQ918816:0.01548860818597865875,((((GQ344663:0.03240972349421943066,EU562132:0.07065775315170255699)100:0.31609961819670323591,DQ918433:0.02759195746695684154)12:0.03801475100846945371,(AY882490:0.02478646951583715619,((AY882485:0.01723300148214712210,AY256283:0.00280258380826004655)65:0.00292019136778057416,(AY256279:0.01721163902302715043,AY882492:0.00280508680136657340)78:0.00309146453123318107)95:0.01620890989812473482)69:0.02006144781084434267)27:0.01147477477276058824,GQ383135:0.08135593590450704293)31:0.04044439370689525276)35:0.02522729023498649151)30:0.01678284062752950431)46:0.02932324775199286748,(AY256253:0.05829787069991187315,AY882481:0.00000129559308108828)100:0.12156857956319989944)81:0.08331197636516579630,(GQ383073:0.16118362559562768310,(EU561972:0.11964116122062226633,(DQ918184:0.00000129559308108828,DQ918224:0.01856249039235706444)81:0.03356122614037496815)88:0.05523009551858709676)64:0.04570907789812225092)99:0.16243927519152923100,((((GU218756:0.22321405812247688272,((GQ913224:0.06244044934883864750,DQ918042:0.07092178279375832561)100:0.08123197201818924129,(AY426896:0.00128423575738827395,(EU562092:0.03077916495385338291,(AY665098:0.01799827451112285051,((GQ913202:0.00304545063925392616,((GQ383031:0.00924302970326266321,(GQ383315:0.06491566673897501694,((GQ383305:0.00000129559308108828,GQ383198:0.01639997432467366067)18:0.00000129559308108828,((GQ383300:0.00916852319176710701,((EU682657:0.01897734066420296226,EU682652:0.01225063423752494572)54:0.00000129559308108828,FJ169714:0.00000129559308108828)16:0.00000129559308108828)34:0.00000129559308108828,GQ383281:0.00916596481333194907)100:0.01541213805181127112)13:0.00000129559308108828)68:0.00614872921764182678)31:0.00000129559308108828,GQ913204:0.00000129559308108828)19:0.00000129559308108828)75:0.00000129559308108828,AY665095:0.03929619799753309578)77:0.01500178992790391665)77:0.02139468356283079700)99:0.01585183433286166399)100:0.09640564460112621692)62:0.04117235170543504658)20:0.01980098316454758506,(((FJ775649:0.07980066866507758150,(EU561814:0.00909018111370787224,(GQ913026:0.04743904546650153792,(AJ402333:0.00575223306566048469,EF539147:0.02638521034482374170)22:0.00700595642377026782)39:0.00180095058840309442)63:0.03055496456185683926)100:0.07831588986699385135,(GU218706:0.06777586645637417861,ZZ0028131:0.09177984802819989796)62:0.03242603870071279065)41:0.05256651174612528288,(((ZZ0025638:0.01577601112333258324,ZZ0033796:0.02255614032750840811)88:0.01405267112898755076,GQ913193:0.01832973470399500496)100:0.15646835808178025107,(((((DQ918320:0.03262958801882225729,(AJ402342:0.05189218410672628151,EF172802:0.05539512611872737802)92:0.03844314797574817366)88:0.03850155541529473591,(GQ382988:0.04798842289082196066,DQ918230:0.05712587186883706647)52:0.01176980900501461112)14:0.00000129559308108828,(EU562151:0.06817296560724707410,GQ382969:0.09840748741204935479)92:0.05719097221527582459)37:0.01632947751140595774,((AF290072:0.05995210456604681271,(GQ383294:0.00398446344504765817,ZZ0025231:0.01837105869825798529)88:0.02058672011447329475)100:0.08027535874284391637,EU446342:0.41545337292578593535)38:0.04636647803303144827)65:0.12528073909649994899,((DQ918566:0.12881660389402627143,(EF172929:0.01728428600630983747,(GQ913183:0.02043305063941107738,(((DQ918993:0.00632434405993601272,DQ918099:0.01268476325648747009)48:0.00000129559308108828,DQ918922:0.02895638319021737878)91:0.02931414700117518021,(EF172841:0.00926694631895151437,(EF172824:0.01940829070802187542,(DQ918656:0.00938062548004222826,(DQ918477:0.00623392641748008250,DQ918165:0.01253497242314252288)40:0.00000129559308108828)99:0.00981227191349209708)67:0.02042962997465844546)100:0.09575899454667007038)63:0.04200523513131530773)47:0.02169292275525577449)78:0.07156735166779273905)82:0.10602403803925293524,((ZZ00113200:0.01581462713088360728,DQ918270:0.00293186524152831305)100:0.09436804153186818811,(GQ344687:0.00879333283258696558,(GQ344691:0.02559167079344240592,GQ344772:0.02331301345878500353)56:0.00417019564560313846)97:0.05618063329184432714)97:0.09031266866902841473)31:0.01633305994024873350)15:0.02220930867911005691)1:0.01897076011450555058)8:0.00987083292210777161)2:0.03686192003250827326,((DQ919002:0.00436459208128977833,DQ919021:0.02926525245270316863)100:0.23044569276368229160,(((GQ383388:0.00618367088087002671,GQ383434:0.00927116640101714046)17:0.00000129559308108828,GQ913128:0.02878029343350212849)23:0.00308303295453690252,DQ314820:0.00000129559308108828)100:0.27540656148970416028)10:0.01013669641148273216)100:0.31869061867083758877,(((ZZ0028690:0.00000129559308108828,ZZ0033800:0.02000037962913897224)66:0.01100922138188431022,(GQ383137:0.02601743629351759013,ZZ0025948:0.01175881156749352362)25:0.00024140296779130480)100:0.18127684985581882238,((((((ZZ004460:0.00627765186731155025,ZZ0010102:0.00892054772551577162)100:0.02318767033043590831,DQ918271:0.04752275807259759288)100:0.10143596022561139625,AY665076:0.14245458529846397044)100:0.13137242305946028598,((AY665017:0.08625193724796695327,AY665010:0.03364599017071457504)22:0.02126648853647384457,(ZZ004461:0.05243502744177801211,GQ913190:0.00701747961670174791)71:0.01873143667975514515)97:0.10179973675928009891)72:0.04021747149403103599,(((EU561969:0.00670093489872742101,(EU562026:0.03645274259851500470,(AY665068:0.01169208488673088853,GQ913102:0.00549064940163519841)100:0.02445160162930732489)31:0.00170726136462036522)100:0.07691209156939501912,((AY256275:0.01039892763970774216,GQ913020:0.08636301857509866287)82:0.02957276786924248682,ZZ00113201:0.16047019796250167056)48:0.01045580349447328833)92:0.09326708918098383649,GU218932:0.03996309930617041040)75:0.08085030613029242641)98:0.07444155788625780867,(ZZ0054960:0.01364189932083506585,(EU561973:0.04920288001466338601,DQ918302:0.07409242261811116448)39:0.02867720039686766365)100:0.15425761093451156869)66:0.06179096142157591842)94:0.07435273843869881494)31:0.12096531287343768868)17:0.05300062069207240462,GQ383190:0.02441130629989137629)6:0.00753927196944329490,(ZZ0054964:0.00000129559308108828,(AY665077:0.01285556538331832088,GQ383059:0.03139141246306700189)9:0.00213345846791832949)19:0.00555900075880709933)12:0.04800633106726665683,((((FJ537496:0.06981237371561051230,EU446394:0.03625292268904350967)66:0.05738320001428000305,((((ZZ00113191:0.01828053142666700645,ZZ00113190:0.02752143190640396128)85:0.00568866571034854895,EF172805:0.00596096683083397264)92:0.02877142452055651139,((GU218951:0.00958553027035682383,(((ZZ0054966:0.04569441454058439239,(ZZ0013081:0.03358962804576639399,(ZZ0028527:0.01789323559956258053,EF173011:0.00000129559308108828)58:0.00000129559308108828)100:0.04987063213075968587)34:0.01371611096651243443,((DQ918633:0.00898449518396541962,EU562142:0.00585207750027187407)88:0.00579713480870846891,EF172907:0.01504412106958150606)87:0.00818271568823648182)41:0.00791665068963840271,(DQ918250:0.02233901300869521253,DQ918999:0.02281379384516955822)100:0.03175617717015170177)100:0.04365216522207208266)95:0.02440823823209726726,(EU561834:0.00130319370794206263,(ZZ0026109:0.01197098800193899942,ZZ0028562:0.00593635826891436829)100:0.01671257073330081888)100:0.04358417098905022907)50:0.00402991132908499163)49:0.00790676270211547114,((ZZ0026106:0.04575192706382585905,EU561856:0.00000129559308108828)100:0.04214712110520239113,(DQ918622:0.02066213320061739689,(DQ314828:0.00013912075957162962,ZZ00113192:0.02060377625481777178)77:0.00621907391638200097)97:0.02174971052088760237)100:0.07937637515457687809)61:0.02161682825602248559)18:0.00951197209553120843,ZZ00113194:0.06792674061665357477)24:0.02368119092299756506,(EF172834:0.01750733443138774437,((EU561875:0.01237650982676699249,(EU561964:0.00294877838487871309,ZZ0028503:0.01492005712012002029)84:0.00547992381996705198)88:0.02286146213709323513,(FJ537323:0.02471912113984658585,(EU561975:0.00000129559308108828,ZZ0025511:0.01779764567674779752)88:0.00554164253736597664)85:0.02045175523593758399)67:0.03151347026127725159)39:0.01341622976634978918)11:0.02146559595185729488)19:0.07613924917404095438,(ZZ00113199:0.00000129559308108828,(DQ504355:0.03511725290248138981,((EU561847:0.04102269781056350206,ZZ00113197:0.00000129559308108828)52:0.00606624601876312904,DQ314825:0.00898440232779764390)71:0.01114400043108214680)46:0.01042609500551186334)92:0.17936523611634372366)15:0.07669500815885980927)100:0.23554813195736290510)12:0.11436214647860971916,((GU219396:0.23128252701189536134,((AB275101:0.14684141854796961546,AY620257:0.03926066247773753876)90:0.05576415670051309420,DQ310233:0.10917495853516837045)38:0.02113926228571998481)14:0.01849631089975969922,(((((AJ965252:0.01129795563323153854,EF526746:0.01218820959950845176)83:0.02926228602723069186,((DQ314814:0.00574902726512644801,EF539118:0.01403514429781132535)96:0.01695468462983640290,(AB275095:0.00557790261992168780,EF539127:0.01395503947452858898)76:0.00327885591284807687)90:0.02429323204081221613)78:0.05731166690926194768,(((AY426830:0.00561910747938690683,AY295453:0.01415936087615985925)70:0.00292164558437546214,((((ZZ0025310:0.02828228000569580139,AB275093:0.00831898471867143115)10:0.00000129559308108828,(AY295630:0.07216174476842460161,EF526922:0.01374964906022563965)25:0.00928466438773027647)0:0.00281945229599812278,(DQ314809:0.00000129559308108828,(ZZ0025845:0.01693288129642249104,(AY426945:0.02195957379492812986,((AY882495:0.00920243055074073182,((AY295466:0.00867188336861986382,(AY295366:0.00867082364402720074,ZZ0010091:0.00000129559308108828)38:0.00000129559308108828)100:0.01186497651044142801,EF539115:0.00591538538706618076)60:0.00247675517962579099)92:0.02213287441840242759,((EF527114:0.07353621915253838459,(AB275094:0.02893956368571473300,DQ781333:0.03359238118833383219)99:0.03921476068905842272)21:0.00665428220558274188,(AY620351:0.04108248913008989006,(AY620341:0.04542453692946459010,AY426940:0.04321075875355027962)13:0.00623978360761326314)8:0.01483659084623506312)0:0.00819935614865400023)5:0.00742385417320607678)13:0.00577214050435276207)1:0.00000129559308108828)7:0.00000129559308108828)22:0.00958909025211576727,AY620352:0.04967053063122688766)13:0.00529659192012515469)24:0.01930500279069332845,(((AY938200:0.01243963519203525846,(EF527182:0.01541139090282273374,(AB275096:0.01849633858756339136,AY885055:0.03217446723470621106)55:0.00557351016761655112)28:0.00000129559308108828)57:0.01575096843124744114,(AY885058:0.06055783829925531769,EF526890:0.03753574979007252843)87:0.01933503458235709752)36:0.02170444282740559977,(AY628366:0.01108395959021419956,AY628370:0.00000129559308108828)100:0.04420763149143893539)28:0.00459291864628719269)5:0.01164254324964691598)16:0.01007170601856657161,AB275097:0.08062514883680095557)30:0.01786191040516612108,(((((EF539121:0.05758919349144810129,AJ965254:0.13889614244084558248)23:0.01563059349276648205,AY938283:0.08653832393523766542)38:0.01551138151516617651,(EF539124:0.25093302139765316650,(AB275100:0.06652405610177035411,(EF526891:0.06649308218179161845,EF526945:0.00805485880658115931)100:0.09800050464373992465)96:0.09892729276829680118)14:0.02796817930237475991)0:0.01369297054114203271,((EF539125:0.01489914655936051303,EF539117:0.06129666036760852282)66:0.05818188558952321066,(DQ455733:0.16271718035059720697,AY620338:0.16394280131998745231)38:0.04513380780681516130)0:0.00704354217114222872)27:0.01094927210913797418,(DQ369017:0.13645930277844914302,AY180026:0.23742391096920398286)20:0.00000129559308108828)33:0.01061217314583840811)24:0.05219160628841229554)6:0.07695435528511657131)92:0.07868741071573663592,((ZZ0025335:0.04668668491332950837,((GQ382590:0.08913706067969916214,DQ369018:0.06450808036605054641)68:0.00976609098446727490,ZZ0025530:0.19547822276815518538)32:0.01234461883554239907)76:0.06602254907893850833,((EU785333:0.02689700754375005595,AJ965251:0.01095357087259703557)93:0.05985612363007862535,(EF173002:0.00000129559308108828,(ZZ0025811:0.00888953435752425775,ZZ0025898:0.01498495127013562030)92:0.00294845178975045811)100:0.13723600705749805506)99:0.09547636142045275165)100:0.14265120387715504724)100:0.13642352826700071544)60:0.01525189888410912777)35:0.00356851793040601026,DQ369016:0.00501166332307794154);

CCTH Phylogenetic tree

(EU561817|2|7:0.00000103197965944769,((((((ZZ0025136|205|1:0.01137113903496087160,EF695185|206|3:0.00000103197965944769)100:0.08355529488331016330,(DQ103826|209|1:0.01569643338932577223,(DQ103824|207|2:0.00257907062211027143,DQ103825|208|1:0.00000103197965944769)91:0.00227128955673161752)100:0.05575417629951305576)100:0.38676460096416948042,((GU219285|40|1:0.01438273875001676826,(((GU219303|43|1:0.00865412466877114872,GU219193|39|1:0.00856821309833059701)29:0.00000103197965944769,GU219293|41|1:0.00861611503837609802)59:0.00000103197965944769,GU219283|38|25:0.00000103197965944769)60:0.00000103197965944769)77:0.00000103197965944769,GU219310|42|1:0.01151059831452243797)100:0.09470940235450051037)41:0.04916976083373916784,(((EU561830|47|1:0.08196113102617949564,(EF526983|44|2:0.01826794373297684765,(DQ918276|45|1:0.00984904649886786041,FJ537320|46|2:0.00643975002288237845)100:0.06935504871252769210)94:0.08203045438147429924)100:0.08402031844470941868,(EF527184|33|1:0.07092054156017610356,((DQ310244|20|5:0.02049030294169050873,AY937497|21|1:0.00940222520367079220)77:0.00849309865489269143,((AY295408|19|1:0.00887739870089034218,EF527136|18|8:0.00282365549968301415)38:0.00308224470516846446,(((((((((FJ431511|23|2:0.01205760903197606974,AY295586|22|12:0.00000103197965944769)22:0.00000103197965944769,AY295640|24|1:0.00898926522469446071)66:0.00000103197965944769,((AY426854|11|16:0.00000103197965944769,((FJ431716|7|27:0.00000103197965944769,(ZZ0025796|10|1:0.01778107182859758884,AY295497|8|1:0.00880579749633016162)5:0.00000103197965944769)61:0.00000103197965944769,FJ431552|9|1:0.01787979530276437301)92:0.00620050687140991357)100:0.04942199307894565297,FJ431502|25|4:0.00445082420690311870)28:0.00178385952865523271)24:0.00586764303855509279,((AY295660|13|2:0.00292182837990094492,EF527143|48|1:0.04124169374549403050)18:0.00000103197965944769,AY295360|15|1:0.00881505242378011894)8:0.00000103197965944769)34:0.00290863928001782466,(DQ781323|12|30:0.00000103197965944769,((AY665099|28|2:0.03202926516050493694,FJ431547|16|6:0.00576735165310311021)19:0.00612668285956378261,FJ431548|14|1:0.00882273193631600595)0:0.00000103197965944769)0:0.00000103197965944769)0:0.00000103197965944769,ZZ0025361|17|1:0.01480562820709256655)17:0.00675936545510924178,FJ431503|27|2:0.01889516665371209284)81:0.01312463893819124962,(GQ344632|26|2:0.02170163938707329182,DQ918318|34|1:0.00608630835013912724)92:0.02756578207147378570)39:0.00640576942928099743,(AY295666|32|2:0.05150173043294022784,((EF526982|29|1:0.01462078688878288776,EF527165|30|1:0.00000103197965944769)50:0.00000103197965944769,ZZ0042784|31|2:0.02686361050990064211)41:0.00545014550181794396)81:0.04327507609901429936)29:0.00685089615766140171)22:0.00637171591094495404)19:0.00834762928128223065)89:0.07479160048072892863)36:0.01460567459016618233,(EU446402|49|1:0.14646665014975376873,((((((EU561759|114|1:0.02319645490112316744,EU562018|115|1:0.02096595287639091768)100:0.12115841345324709910,(((ZZ0025604|94|1:0.01645722741380432202,AY426835|92|1:0.00270829045146313415)68:0.00000103197965944769,((DQ918810|96|1:0.02281891699531039125,(GQ382752|97|1:0.10453191173426026883,DQ060526|95|5:0.00000103197965944769)32:0.00519926390891846477)83:0.02299813318241504187,AJ965234|93|3:0.00274190542687960956)68:0.01096486108885017310)98:0.07150242168482498495,((DQ222872|99|6:0.00000103197965944769,((AY938005|105|2:0.02528878958822627573,FJ431635|104|3:0.00558024760058788843)99:0.02947636163966137895,((GQ344708|100|3:0.00000103197965944769,AJ965232|98|6:0.01370667945919207785)42:0.00000103197965944769,(AY295445|102|1:0.01096082195802889486,AY295566|101|2:0.00548098882125448716)100:0.01374199934043343271)55:0.00210369226590238290)53:0.00884960616064547727)32:0.00300455049400572168,(((EU682625|109|1:0.03211169211682473462,(AY295489|106|4:0.00409709289907787995,(ZZ0026100|107|1:0.01096021807058436201,ZZ0025662|108|2:0.00821086882761606560)88:0.00678665743390048128)85:0.01258788094763792914)90:0.01677511913908561955,GQ344715|103|4:0.00797119600810406587)40:0.00000103197965944769,((DQ060528|113|1:0.01715013454529108750,(AF363179|112|1:0.00280115020840094459,AF363177|111|1:0.01717175572620988772)100:0.01140099768851536924)71:0.01266734383883664529,ZZ0052727|110|1:0.01144023223349431920)100:0.07969990812422261817)20:0.00661497548523453001)33:0.04479731577097195716)99:0.09066269846995501924)90:0.09216544007796088900,(((((EU500065|202|1:0.17465354753568565482,(((EF695234|203|1:0.24734935837889582277,((GQ382423|190|1:0.01409119438161493196,GQ382657|191|1:0.00259754127160871304)100:0.07568658988518139896,EF172980|177|2:0.03329305333164744862)41:0.01426934887320808164)18:0.01654761902616813662,(AJ402351|181|1:0.04905686929069863478,((GQ344744|129|1:0.00210128761569425586,AF107088|127|5:0.02666176003685235760)72:0.01477991726981340605,(FJ537301|130|2:0.01146604240547810516,((EF527183|167|5:0.03738449271270626040,FJ537477|187|3:0.06072584329427999777)76:0.01926776992163072369,EF695231|128|1:0.01089161190870812854)24:0.00566371929214026706)21:0.00578572005408213401)17:0.00633261298957056833)11:0.00408886410418917226)2:0.00631726848225451585,(((((ZZ0025736|164|1:0.03122338005602347602,GQ382778|165|3:0.00000103197965944769)100:0.02867755907136401022,(EU500073|144|3:0.00291543285994472776,(EF173004|201|3:0.16489618300977487708,((EF539129|146|1:0.00848156188413002124,((EF695195|150|2:0.01708473735413024164,EU446348|151|1:0.01142634415357630766)39:0.00538671183840094565,((ZZ0025614|149|1:0.01694911475394820718,GQ382593|147|1:0.00545134491531234534)70:0.00574055976945229973,EU446347|148|1:0.00270630996747367545)65:0.00569547939229839758)25:0.00573396803582879207)12:0.00550287872318179581,((((AF107080|139|4:0.00555990221822152703,(((EF172967|137|2:0.00560327819044790891,((((GQ382870|153|2:0.01122748234577602110,GQ913217|154|1:0.00841349500250689747)31:0.00000103197965944769,FJ537355|160|5:0.01433849726166656728)35:0.00000103197965944769,AF107083|163|1:0.02606146171687287114)67:0.00843493241257166869,FJ431406|159|1:0.01676364273276598205)16:0.00333447298399041281)2:0.00275899848901897888,EU500134|136|6:0.00557804798290150762)0:0.00000103197965944769,EF172966|141|2:0.01407003490921742393)2:0.00558211565885407407)0:0.00000103197965944769,(EU500074|143|2:0.01121219967933669882,ZZ0025571|140|1:0.00560980081263185836)45:0.00557809218232099054)0:0.00000103197965944769,(((((ZZ0025555|157|1:0.00553189035768849712,ZZ0025697|158|1:0.00832120531964052577)72:0.00273967828382792227,GU218749|156|3:0.00277950967165652152)100:0.02589492918407122063,AF107092|155|1:0.02570322013082141158)22:0.00568857163125273228,(FJ431454|152|2:0.02839387667724395728,((AF107082|166|1:0.02923975555357597594,EU500076|138|4:0.00000103197965944769)48:0.00835943996007445893,ZZ0025505|162|1:0.02283768576556430632)7:0.00000103197965944769)9:0.00289912652498204061)0:0.00267058543374248860,((GQ382974|134|1:0.00836146849711669367,AJ965247|133|5:0.00000103197965944769)63:0.00000103197965944769,(((AY295624|135|1:0.02294411718565526892,FJ431487|132|3:0.00000103197965944769)92:0.00279462529696844703,(AY295358|131|6:0.00000103197965944769,AY937837|189|1:0.08187862145559855753)51:0.00277029470257900146)84:0.00871549020711554802,AY426846|161|1:0.02389287660883897962)63:0.00817335448601434582)72:0.01719190541001180961)0:0.00277760721475062578)54:0.00559499349920561904,GQ382758|142|1:0.00839157319512905814)42:0.00279873183426002656)3:0.00000103197965944769)5:0.00545604527455311513)4:0.00317927657699983591)0:0.00559016690211739872,AY295509|145|2:0.01524104371573128426)3:0.00578148975172444561,(((GQ382592|197|1:0.00511183675435166428,(FJ537604|199|3:0.01163760502147563082,FJ537507|198|2:0.00284371428268352308)92:0.00956003544201294332)100:0.04369238484384558446,(ZZ004470|195|1:0.01801333658929186315,DQ120002|196|2:0.06873418906972771081)100:0.06888313376752623618)100:0.07625960549098849406,((AF107081|119|1:0.00574680053021900481,(AY937963|117|1:0.01144899047567257862,FJ537312|118|10:0.00000103197965944769)90:0.00858676773213215561)98:0.02049559943976037024,(((((GQ344695|121|5:0.00000103197965944769,ZZ0025952|124|1:0.01433440209205794590)64:0.00000103197965944769,(FJ431829|125|17:0.00278941073158845256,AF107086|126|1:0.00562315267338622197)100:0.02910121397875385305)98:0.01964792626770274844,((ZZ0025570|122|2:0.00850228708269490201,ZZ0025876|123|1:0.00566275474350649930)98:0.00575446123040991835,AF363162|116|1:0.02944302391978916023)72:0.00350444978349480525)75:0.01108252164259350067,(EF695225|180|1:0.01932465555305727667,(EU500131|178|1:0.04602780154857869649,EF695123|179|3:0.00858594356385727724)100:0.01959794100403997388)98:0.03776620635950840577)59:0.01856982556471693108,EF695101|120|1:0.01362055469278914029)21:0.00272987982911367588)17:0.00000103197965944769)13:0.01539270411714032359)0:0.00000103197965944769,((((GQ344667|171|1:0.01150412834443451972,EU499962|170|2:0.01682750017020378380)57:0.00487246322025722354,FJ537514|172|1:0.02062023415872199159)92:0.02771296683273525435,(ZZ0026091|168|1:0.01410847497538793467,AY937803|169|1:0.00834501408470469941)94:0.00837458637661804041)48:0.01610403638257517506,((EU682596|184|1:0.05287392965263575800,AF107089|183|2:0.05262200584443346707)38:0.00689151561554893384,((EU499961|185|2:0.00614270195775397116,GQ344764|186|1:0.00818473473618511714)100:0.06596709460533319025,((FJ537341|173|13:0.01156829416494338340,EU500068|174|1:0.02056670775422406172)20:0.01632985379200420362,(EU500070|176|1:0.02559395321499261314,EU500069|175|1:0.01937067162673667201)54:0.01541019597136532304)15:0.01719670060484009694)0:0.00638191948475900269)1:0.00416895512655683295)7:0.00898441603463265986)0:0.00339808588829726204)14:0.02413551804999086378)5:0.00000103197965944769,FJ537530|182|1:0.02944469417746799905)17:0.01472135670576038557,EF695242|194|2:0.10433390283546851995)51:0.04975749346621957669,(EU500216|200|1:0.07905191317578499910,(EF695218|192|1:0.02051100068993767095,EF695235|193|1:0.05676445492219463901)87:0.07054168935613938651)38:0.01238880737314951644)58:0.03982477599114964822,EU500071|188|1:0.09119093423836725776)83:0.12067052092087644788)33:0.05930455112659558520,(((EU785325:0.00000103197965944769,EU785327:0.00000103197965944769)100:0.04997155451223497802,(AY665096:0.03475889697331083217,(EF526803:0.07649348593661371709,((AY295370:0.00573925435758475874,AY295679:0.00307078088460152783)87:0.00631599285619286605,((EU682617:0.00000103197965944769,(EU682616:0.00000103197965944769,AY295700:0.00294194172405574505)61:0.00291151673505262104)98:0.01371475453306487610,EF527008:0.04278199654493486381)50:0.01419761808257528901)99:0.05610332454011385250)52:0.03434610819032119650)64:0.02959774661316151231)100:0.21456309286472322051,(((GQ382535|78|1:0.05201356075699983122,EF526718|50|1:0.00276549278249173681)18:0.01467207292742403815,((((((FJ431665|60|4:0.01735404065172350616,((((EU499984|58|1:0.01149814000079676934,DQ119998|57|4:0.00274449452613500806)100:0.01177912435650539311,(DQ119993|56|4:0.00558426670421247485,DQ119996|59|1:0.02664762038165783761)60:0.00585243635144685852)52:0.00561768864038844021,AY295501|62|1:0.00856847915081408035)12:0.00000103197965944769,FJ431720|61|2:0.00568584535449547131)48:0.00281159262145289123)12:0.00000103197965944769,(EU500219|64|1:0.01142537031255338141,DQ918437|63|1:0.00568758655730441411)18:0.00000103197965944769)35:0.00000103197965944769,(EF695211|67|2:0.00000103197965944769,(ZZ0025635|66|1:0.00570215971500641870,ZZ0025649|68|1:0.00859498386368259988)92:0.00570388009418461468)100:0.01438963263246344736)29:0.00280918828327905538,(((EU785099|65|1:0.00288891392225648982,EU500077|79|1:0.06842866807676330210)100:0.01180672307042754908,(ZZ0028698|77|1:0.02903819141574814217,AY665037|55|1:0.01434125374972873915)15:0.00000103197965944769)33:0.00567977162503671609,GQ344796|53|2:0.01424013676460644980)1:0.00000103197965944769)63:0.00567491369934042082,((ZZ0025392|76|1:0.01446496958176772020,(EU562081|75|1:0.00000103197965944769,ZZ0025298|74|1:0.01980555954693442866)100:0.01745343146515844490)90:0.02322224166563398307,(ZZ0053517|72|3:0.01412706964982283521,(DQ918262|69|2:0.01408993823756586085,(AY665027|71|1:0.00286017854070764153,EF695209|70|2:0.00845664061258734161)74:0.00839953258920692752)25:0.00000103197965944769)63:0.00844100532072829257)12:0.00000103197965944769)59:0.00566565320677569952,((AY665040|51|1:0.00854522226315406440,AY665042|52|3:0.00286245224156791295)61:0.00277112017898335609,(AY295470|54|4:0.02007444945615202009,FJ537314|73|3:0.01162556806200902570)36:0.00286467559771093252)25:0.00286253505376145431)57:0.00840067859470802931)8:0.02212275286201146815,(GU218704|83|2:0.02474524701070339450,(((AJ564769|81|1:0.00565157892525904731,(AJ564767|82|1:0.00852860310551619392,(EF526892|91|1:0.02309692675786936822,(DQ103867|90|1:0.02607555089862405653,(EF526966|80|2:0.00561243716303609034,DQ103827|89|1:0.01137169921838974626)54:0.00281721759044301556)64:0.00000103197965944769)85:0.00861126246185075876)66:0.00564391961707410086)81:0.00571456634289815076,(((DQ918833|86|1:0.02314931029656280143,EU499983|85|1:0.00289310333815627485)95:0.00856484621359798401,GQ344709|84|2:0.00854326035739865625)99:0.02118701713376591050,ZZ0025497|88|1:0.03224945402039255254)38:0.00270722780272254120)29:0.00265663649009378064,AJ564768|87|1:0.01478014096140666846)36:0.00405703741123462046)92:0.03254592185022978090)99:0.26755034556146345404)16:0.04607117724324744090)55:0.09162402624334536894,EF526832|35|2:0.09230855596793620388)27:0.03163847012640152306,(GQ344730|36|3:0.00552129246552918954,EF172963|37|1:0.00615708417653879330)100:0.12427393899711250413)0:0.01370546710336924615)3:0.01209081023440129916)0:0.02302247059401524298)100:0.15826462459291082419,ZZ0042783|6|2:0.03473082153424818935)91:0.04052764737064219053,(EF526968|1|6:0.01366134065970206132,(AY937768|5|1:0.00268975585771385767,EU561799|4|3:0.00847297049908962360)100:0.01401015128825669476)37:0.00408636349939496893)100:0.00889109564266621008,ZZ0025474|3|1:0.01391271104860146261);
